# Supplementary material for: (1R,2S,5R)-(–)-Menthyl (S)-2-(methoxy­carbonyl)­benzene­sulfinate
Source: Acta Crystallogr Sect E Struct Rep Online. 2013 Apr 13;69(Pt 5):o731. doi: 10.1107/S1600536813009112 (PMC3648263; doi:10.1107/S1600536813009112)
Supplement: Supplementary file 1 [file e-69-0o731-sup1.cif]

##############################################################################
#                                                                            #
# This CIF contains the data in a paper accepted for publication in          #
# Acta Crystallographica Section E. It conforms to the requirements of       #
# Notes for Authors for Acta Crystallographica Section E, and has been       #
# peer reviewed under the auspices of the IUCr Commission on Journals.       #
#                                                                            #
# Full details of the Crystallographic Information File format               #
# are given in the paper "The Crystallographic Information File (CIF):       #
# a New Standard Archive File for Crystallography" by S. R. Hall, F. H.      #
# Allen and I. D. Brown [Acta Cryst. (1991), A47, 655-685].                  #
#                                                                            #
# The current version of the core CIF dictionary is obtainable from          #
# ftp://ftp.iucr.org/pub/cif_core.dic.                                       #
#                                                                            #
# Software is freely available for graphical display of the structure(s)     #
# in this CIF. For information consult the CIF software page                 #
# http://www.iucr.org/resources/cif/software.                                #
#                                                                            #
# This file may be used for bona fide research purposes within the           #
# scientific community so long as proper attribution is given to the journal # 
# article from which it was obtained.                                        #
#                                                                            #
##############################################################################
data_I
_audit_creation_method     SHELXL-97
_chemical_name_systematic
;
(1<i>R</i>,2<i>S</i>,5<i>R</i>)-(-)-Menthyl
(<i>S</i>)-2-(methoxycarbonyl)benzenesulfinate
;
_chemical_name_common     ?
_chemical_formula_moiety     'C18 H26 O4 S'
_chemical_formula_sum     'C18 H26 O4 S'
_chemical_formula_iupac     'C18 H26 O4 S'
_chemical_formula_weight     338.45
_chemical_melting_point     ?
_symmetry_cell_setting     monoclinic
_symmetry_space_group_name_H-M     'P 21'
_space_group_name_Hall     'P 2yb'
loop_
    _symmetry_equiv_pos_as_xyz
    'x, y, z'
    '-x, y+1/2, -z'
_cell_length_a     9.7918(2)
_cell_length_b     9.3938(2)
_cell_length_c     10.6998(2)
_cell_angle_alpha     90.00
_cell_angle_beta     112.176(2)
_cell_angle_gamma     90.00
_cell_volume     911.39(3)
_cell_formula_units_Z     2
_cell_measurement_reflns_used     3618
_cell_measurement_theta_min     4.4681
_cell_measurement_theta_max     64.5934
_cell_measurement_temperature     150
_exptl_crystal_description     'platelet'
_exptl_crystal_colour     'colourless'
_exptl_crystal_size_max     0.26
_exptl_crystal_size_mid     0.22
_exptl_crystal_size_min     0.08
_exptl_crystal_density_diffrn     1.233
_exptl_crystal_density_meas     ?
_exptl_crystal_density_method     'not measured'
_exptl_crystal_F_000     364
_exptl_absorpt_coefficient_mu     1.716
_exptl_absorpt_correction_type     multi-scan
_exptl_absorpt_process_details
;
(CrysAlis RED; Oxford Diffraction, 2006)
;
_exptl_absorpt_correction_T_min     0.660
_exptl_absorpt_correction_T_max     0.872
_exptl_special_details     ?
_diffrn_ambient_temperature     150
_diffrn_radiation_type     CuK\a
_diffrn_radiation_wavelength     1.5418
_diffrn_radiation_source     'Enhance (Cu) X-ray Source'
_diffrn_radiation_monochromator     'graphite'
_diffrn_measurement_device_type     'Oxford Diffraction Xcalibur PX'
_diffrn_measurement_method     '\w scans'
_diffrn_detector_area_resol_mean     8.1241
_diffrn_reflns_number     4681
_diffrn_reflns_av_R_equivalents     0.0214
_diffrn_reflns_av_sigmaI/netI     0.0284
_diffrn_reflns_theta_min     4.46
_diffrn_reflns_theta_max     64.78
_diffrn_reflns_theta_full     64.78
_diffrn_measured_fraction_theta_max     0.964
_diffrn_measured_fraction_theta_full     0.964
_diffrn_reflns_limit_h_min     -11
_diffrn_reflns_limit_h_max     10
_diffrn_reflns_limit_k_min     -10
_diffrn_reflns_limit_k_max     8
_diffrn_reflns_limit_l_min     -11
_diffrn_reflns_limit_l_max     12
_diffrn_standards_number     ?
_diffrn_standards_interval_count     ?
_diffrn_standards_interval_time     ?
_diffrn_standards_decay_%     ?
_refine_special_details
;
Refinement of <i>F</i>^2^ against ALL reflections. The weighted <i>R</i>-factor
<i>wR</i> and goodness of fit <i>S</i> are based on <i>F</i>^2^, conventional
<i>R</i>-factors <i>R</i> are based on <i>F</i>, with <i>F</i> set to zero for
negative <i>F</i>^2^. The threshold expression of <i>F</i>^2^ >
2\s(<i>F</i>^2^) is used only for calculating <i>R</i>-factors(gt) <i>etc</i>.
and is not relevant to the choice of reflections for refinement.
<i>R</i>-factors based on <i>F</i>^2^ are statistically about twice as large
as those based on <i>F</i>, and <i>R</i>- factors based on ALL data will be
even larger.
;
_reflns_number_total     2354
_reflns_number_gt     2115
_reflns_threshold_expression     >2sigma(I)
_refine_ls_structure_factor_coef     Fsqd
_refine_ls_matrix_type     full
_refine_ls_R_factor_all     0.0355
_refine_ls_R_factor_gt     0.0311
_refine_ls_wR_factor_gt     0.0753
_refine_ls_wR_factor_ref     0.0782
_refine_ls_goodness_of_fit_ref     1.065
_refine_ls_restrained_S_all     1.065
_refine_ls_number_reflns     2354
_refine_ls_number_parameters     209
_refine_ls_number_restraints     1
_refine_ls_hydrogen_treatment     constr
_refine_ls_weighting_scheme     calc
_refine_ls_weighting_details
         'calc w=1/[\s^2^(Fo^2^)+(0.0533P)^2^+0.0000P] where P=(Fo^2^+2Fc^2^)/3'
_atom_sites_solution_hydrogens     geom
_atom_sites_solution_primary     direct
_atom_sites_solution_secondary     difmap
_refine_ls_shift/su_max     0.000
_refine_ls_shift/su_mean     0.000
_refine_diff_density_max     0.150
_refine_diff_density_min     -0.224
_refine_ls_extinction_method     none
_refine_ls_extinction_coef     ?
_refine_ls_abs_structure_details     'Flack (1983), 767 Friedel pairs'
_refine_ls_abs_structure_Flack     0.038(18)
loop_
    _atom_type_symbol
    _atom_type_description
    _atom_type_scat_dispersion_real
    _atom_type_scat_dispersion_imag
    _atom_type_scat_source
    'C' 'C' 0.0181 0.0091
                         'International Tables Vol C Tables 4.2.6.8 and 6.1.1.4'
    'H' 'H' 0.0000 0.0000
                         'International Tables Vol C Tables 4.2.6.8 and 6.1.1.4'
    'O' 'O' 0.0492 0.0322
                         'International Tables Vol C Tables 4.2.6.8 and 6.1.1.4'
    'S' 'S' 0.3331 0.5567
                         'International Tables Vol C Tables 4.2.6.8 and 6.1.1.4'
_computing_data_collection
;
CrysAlis CCD (Oxford Diffraction, 2006)
;
_computing_cell_refinement
;
CrysAlis RED (Oxford Diffraction, 2006)
;
_computing_data_reduction
;
CrysAlis RED (Oxford Diffraction, 2006)
;
_computing_structure_solution     'SIR97 (Altomare <i>et al.</i>, 1999)'
_computing_structure_refinement     'SHELXL97 (Sheldrick, 2008)'
_computing_molecular_graphics     'ORTEP-3 for Windows (Farrugia, 2012)'
_computing_publication_material     'PARST (Nardelli, 1995)'
loop_
    _atom_site_type_symbol
    _atom_site_label
    _atom_site_fract_x
    _atom_site_fract_y
    _atom_site_fract_z
    _atom_site_U_iso_or_equiv
    _atom_site_adp_type
    _atom_site_calc_flag
    _atom_site_refinement_flags
    _atom_site_occupancy
    _atom_site_symmetry_multiplicity
    _atom_site_disorder_assembly
    _atom_site_disorder_group
    S S1 0.13357(6) 0.36878(7) 0.29567(5) 0.02816(16) Uani d . 1 1 . .
    O O1 -0.12928(17) 0.2413(2) 0.29271(17) 0.0370(5) Uani d . 1 1 . .
    O O2 -0.14622(19) 0.0826(2) 0.44178(18) 0.0456(5) Uani d . 1 1 . .
    O O3 0.10664(16) 0.26365(17) 0.16750(14) 0.0276(4) Uani d . 1 1 . .
    O O4 0.27015(18) 0.4479(2) 0.31899(17) 0.0393(5) Uani d . 1 1 . .
    C C1 0.1889(2) 0.2232(3) 0.4157(2) 0.0276(6) Uani d . 1 1 . .
    C C2 0.0910(3) 0.1423(3) 0.4543(2) 0.0278(5) Uani d . 1 1 . .
    C C3 0.1479(3) 0.0401(3) 0.5550(2) 0.0351(6) Uani d . 1 1 . .
    H H3 0.0830 -0.0130 0.5844 0.042 Uiso calc R 1 1 . .
    C C4 0.2987(3) 0.0150(3) 0.6128(2) 0.0401(7) Uani d . 1 1 . .
    H H4 0.3364 -0.0556 0.6808 0.048 Uiso calc R 1 1 . .
    C C5 0.3939(3) 0.0927(3) 0.5715(2) 0.0417(7) Uani d . 1 1 . .
    H H5 0.4969 0.0741 0.6096 0.050 Uiso calc R 1 1 . .
    C C6 0.3395(3) 0.1976(3) 0.4747(2) 0.0350(6) Uani d . 1 1 . .
    H H6 0.4056 0.2526 0.4484 0.042 Uiso calc R 1 1 . .
    C C7 -0.0714(2) 0.1625(3) 0.3865(2) 0.0288(5) Uani d . 1 1 . .
    C C8 -0.3054(3) 0.0939(4) 0.3802(3) 0.0586(9) Uani d . 1 1 . .
    H H8A -0.3501 0.0279 0.4248 0.088 Uiso calc R 1 1 . .
    H H8B -0.3386 0.0700 0.2842 0.088 Uiso calc R 1 1 . .
    H H8C -0.3353 0.1915 0.3901 0.088 Uiso calc R 1 1 . .
    C C9 0.0431(2) 0.3366(2) 0.03670(19) 0.0252(5) Uani d . 1 1 . .
    H H9 0.0707 0.4396 0.0496 0.030 Uiso calc R 1 1 . .
    C C10 0.1105(3) 0.2704(3) -0.0566(2) 0.0322(6) Uani d . 1 1 . .
    H H10 0.0819 0.1676 -0.0660 0.039 Uiso calc R 1 1 . .
    C C11 0.0369(3) 0.3372(3) -0.1967(2) 0.0404(7) Uani d . 1 1 . .
    H H11A 0.0642 0.4391 -0.1920 0.048 Uiso calc R 1 1 . .
    H H11B 0.0742 0.2898 -0.2602 0.048 Uiso calc R 1 1 . .
    C C12 -0.1312(3) 0.3239(3) -0.2505(2) 0.0439(7) Uani d . 1 1 . .
    H H12A -0.1740 0.3709 -0.3397 0.053 Uiso calc R 1 1 . .
    H H12B -0.1588 0.2220 -0.2628 0.053 Uiso calc R 1 1 . .
    C C13 -0.1943(3) 0.3903(3) -0.1564(2) 0.0377(7) Uani d . 1 1 . .
    H H13 -0.1691 0.4939 -0.1486 0.045 Uiso calc R 1 1 . .
    C C14 -0.1233(2) 0.3239(3) -0.0165(2) 0.0333(6) Uani d . 1 1 . .
    H H14A -0.1609 0.3721 0.0464 0.040 Uiso calc R 1 1 . .
    H H14B -0.1511 0.2222 -0.0210 0.040 Uiso calc R 1 1 . .
    C C15 -0.3628(3) 0.3767(5) -0.2088(3) 0.0574(8) Uani d . 1 1 . .
    H H15A -0.3992 0.4212 -0.1445 0.086 Uiso calc R 1 1 . .
    H H15B -0.3903 0.2757 -0.2188 0.086 Uiso calc R 1 1 . .
    H H15C -0.4067 0.4242 -0.2964 0.086 Uiso calc R 1 1 . .
    C C16 0.2812(3) 0.2752(3) 0.0022(3) 0.0397(7) Uani d . 1 1 . .
    H H16 0.3151 0.2284 0.0928 0.048 Uiso calc R 1 1 . .
    C C17 0.3439(3) 0.4256(3) 0.0237(3) 0.0487(8) Uani d . 1 1 . .
    H H17A 0.3020 0.4796 0.0791 0.073 Uiso calc R 1 1 . .
    H H17B 0.3188 0.4728 -0.0639 0.073 Uiso calc R 1 1 . .
    H H17C 0.4514 0.4214 0.0697 0.073 Uiso calc R 1 1 . .
    C C18 0.3433(4) 0.1894(4) -0.0842(3) 0.0599(9) Uani d . 1 1 . .
    H H18A 0.3017 0.0932 -0.0970 0.090 Uiso calc R 1 1 . .
    H H18B 0.4509 0.1839 -0.0393 0.090 Uiso calc R 1 1 . .
    H H18C 0.3176 0.2358 -0.1722 0.090 Uiso calc R 1 1 . .
loop_
    _atom_site_aniso_label
    _atom_site_aniso_U_11
    _atom_site_aniso_U_22
    _atom_site_aniso_U_33
    _atom_site_aniso_U_12
    _atom_site_aniso_U_13
    _atom_site_aniso_U_23
    S1 0.0300(3) 0.0257(3) 0.0306(3) -0.0036(3) 0.0135(2) -0.0045(3)
    O1 0.0298(9) 0.0443(12) 0.0374(9) 0.0010(8) 0.0133(8) 0.0100(9)
    O2 0.0312(9) 0.0591(14) 0.0451(10) -0.0078(9) 0.0127(9) 0.0180(10)
    O3 0.0333(8) 0.0240(9) 0.0245(8) 0.0019(7) 0.0099(7) -0.0007(7)
    O4 0.0361(9) 0.0407(11) 0.0410(9) -0.0146(9) 0.0144(8) -0.0045(9)
    C1 0.0289(12) 0.0302(15) 0.0209(11) -0.0024(11) 0.0065(10) -0.0045(10)
    C2 0.0302(12) 0.0306(15) 0.0225(11) 0.0002(11) 0.0097(9) -0.0035(10)
    C3 0.0395(14) 0.0363(16) 0.0276(12) -0.0029(12) 0.0104(12) -0.0004(12)
    C4 0.0456(16) 0.0387(18) 0.0291(13) 0.0101(13) 0.0062(13) 0.0005(12)
    C5 0.0318(14) 0.0530(19) 0.0331(13) 0.0105(13) 0.0040(12) -0.0082(14)
    C6 0.0303(13) 0.0414(17) 0.0332(13) 0.0015(12) 0.0119(11) -0.0065(12)
    C7 0.0310(13) 0.0292(15) 0.0279(12) -0.0023(11) 0.0131(11) -0.0033(12)
    C8 0.0299(14) 0.083(3) 0.0579(18) -0.0111(16) 0.0109(14) 0.0230(18)
    C9 0.0300(11) 0.0190(15) 0.0264(11) -0.0018(10) 0.0102(9) 0.0021(10)
    C10 0.0383(13) 0.0275(15) 0.0333(12) -0.0012(12) 0.0163(11) 0.0009(11)
    C11 0.0554(16) 0.038(2) 0.0332(12) -0.0040(13) 0.0226(12) 0.0031(12)
    C12 0.0538(16) 0.0390(18) 0.0301(12) -0.0056(13) 0.0058(11) 0.0043(12)
    C13 0.0370(13) 0.0301(18) 0.0368(12) -0.0022(12) 0.0034(11) 0.0035(13)
    C14 0.0284(12) 0.0338(17) 0.0352(12) -0.0003(11) 0.0092(10) 0.0000(11)
    C15 0.0369(13) 0.068(2) 0.0492(15) -0.0022(17) -0.0037(12) 0.0096(18)
    C16 0.0421(15) 0.0395(18) 0.0469(15) 0.0020(13) 0.0275(12) 0.0043(14)
    C17 0.0396(15) 0.053(2) 0.0575(18) -0.0113(14) 0.0229(14) -0.0056(15)
    C18 0.065(2) 0.056(2) 0.076(2) 0.0083(18) 0.0462(17) -0.0065(19)
_geom_special_details
;
All s.u.'s (except the s.u. in the dihedral angle between two l.s. planes) are
estimated using the full covariance matrix. The cell s.u.'s are taken into
account individually in the estimation of s.u.'s in distances, angles and
torsion angles; correlations between s.u.'s in cell parameters are only used
when they are defined by crystal symmetry. An approximate (isotropic)
treatment of cell s.u.'s is used for estimating s.u.'s involving l.s. planes.
;
loop_
    _geom_bond_atom_site_label_1
    _geom_bond_atom_site_label_2
    _geom_bond_site_symmetry_2
    _geom_bond_distance
    _geom_bond_publ_flag
    S1 O4 . 1.4669(17) ?
    S1 O3 . 1.6287(16) ?
    S1 C1 . 1.813(2) ?
    O1 C7 . 1.203(3) ?
    O2 C7 . 1.333(3) ?
    O2 C8 . 1.449(3) ?
    O3 C9 . 1.469(2) ?
    C1 C6 . 1.388(3) ?
    C1 C2 . 1.403(3) ?
    C2 C3 . 1.392(4) ?
    C2 C7 . 1.490(3) ?
    C3 C4 . 1.389(4) ?
    C3 H3 . 0.9500 ?
    C4 C5 . 1.382(4) ?
    C4 H4 . 0.9500 ?
    C5 C6 . 1.382(4) ?
    C5 H5 . 0.9500 ?
    C6 H6 . 0.9500 ?
    C8 H8A . 0.9800 ?
    C8 H8B . 0.9800 ?
    C8 H8C . 0.9800 ?
    C9 C14 . 1.514(3) ?
    C9 C10 . 1.522(3) ?
    C9 H9 . 1.0000 ?
    C10 C11 . 1.532(3) ?
    C10 C16 . 1.548(3) ?
    C10 H10 . 1.0000 ?
    C11 C12 . 1.530(3) ?
    C11 H11A . 0.9900 ?
    C11 H11B . 0.9900 ?
    C12 C13 . 1.501(4) ?
    C12 H12A . 0.9900 ?
    C12 H12B . 0.9900 ?
    C13 C14 . 1.525(3) ?
    C13 C15 . 1.535(3) ?
    C13 H13 . 1.0000 ?
    C14 H14A . 0.9900 ?
    C14 H14B . 0.9900 ?
    C15 H15A . 0.9800 ?
    C15 H15B . 0.9800 ?
    C15 H15C . 0.9800 ?
    C16 C18 . 1.517(4) ?
    C16 C17 . 1.524(4) ?
    C16 H16 . 1.0000 ?
    C17 H17A . 0.9800 ?
    C17 H17B . 0.9800 ?
    C17 H17C . 0.9800 ?
    C18 H18A . 0.9800 ?
    C18 H18B . 0.9800 ?
    C18 H18C . 0.9800 ?
loop_
    _geom_angle_atom_site_label_1
    _geom_angle_atom_site_label_2
    _geom_angle_atom_site_label_3
    _geom_angle_site_symmetry_1
    _geom_angle_site_symmetry_3
    _geom_angle
    _geom_angle_publ_flag
    O4 S1 O3 . . 107.34(9) ?
    O4 S1 C1 . . 104.61(10) ?
    O3 S1 C1 . . 92.81(9) ?
    C7 O2 C8 . . 115.7(2) ?
    C9 O3 S1 . . 113.26(13) ?
    C6 C1 C2 . . 119.9(2) ?
    C6 C1 S1 . . 115.80(19) ?
    C2 C1 S1 . . 124.25(17) ?
    C3 C2 C1 . . 118.9(2) ?
    C3 C2 C7 . . 120.4(2) ?
    C1 C2 C7 . . 120.7(2) ?
    C4 C3 C2 . . 120.6(2) ?
    C4 C3 H3 . . 119.7 ?
    C2 C3 H3 . . 119.7 ?
    C5 C4 C3 . . 120.0(3) ?
    C5 C4 H4 . . 120.0 ?
    C3 C4 H4 . . 120.0 ?
    C4 C5 C6 . . 120.0(2) ?
    C4 C5 H5 . . 120.0 ?
    C6 C5 H5 . . 120.0 ?
    C5 C6 C1 . . 120.5(2) ?
    C5 C6 H6 . . 119.8 ?
    C1 C6 H6 . . 119.8 ?
    O1 C7 O2 . . 123.5(2) ?
    O1 C7 C2 . . 124.4(2) ?
    O2 C7 C2 . . 112.1(2) ?
    O2 C8 H8A . . 109.5 ?
    O2 C8 H8B . . 109.5 ?
    H8A C8 H8B . . 109.5 ?
    O2 C8 H8C . . 109.5 ?
    H8A C8 H8C . . 109.5 ?
    H8B C8 H8C . . 109.5 ?
    O3 C9 C14 . . 109.29(17) ?
    O3 C9 C10 . . 107.54(18) ?
    C14 C9 C10 . . 113.12(18) ?
    O3 C9 H9 . . 108.9 ?
    C14 C9 H9 . . 108.9 ?
    C10 C9 H9 . . 108.9 ?
    C9 C10 C11 . . 108.34(19) ?
    C9 C10 C16 . . 112.98(19) ?
    C11 C10 C16 . . 115.0(2) ?
    C9 C10 H10 . . 106.7 ?
    C11 C10 H10 . . 106.7 ?
    C16 C10 H10 . . 106.7 ?
    C12 C11 C10 . . 112.09(19) ?
    C12 C11 H11A . . 109.2 ?
    C10 C11 H11A . . 109.2 ?
    C12 C11 H11B . . 109.2 ?
    C10 C11 H11B . . 109.2 ?
    H11A C11 H11B . . 107.9 ?
    C13 C12 C11 . . 111.8(2) ?
    C13 C12 H12A . . 109.3 ?
    C11 C12 H12A . . 109.3 ?
    C13 C12 H12B . . 109.3 ?
    C11 C12 H12B . . 109.3 ?
    H12A C12 H12B . . 107.9 ?
    C12 C13 C14 . . 109.7(2) ?
    C12 C13 C15 . . 112.2(2) ?
    C14 C13 C15 . . 110.7(2) ?
    C12 C13 H13 . . 108.0 ?
    C14 C13 H13 . . 108.0 ?
    C15 C13 H13 . . 108.0 ?
    C9 C14 C13 . . 111.34(19) ?
    C9 C14 H14A . . 109.4 ?
    C13 C14 H14A . . 109.4 ?
    C9 C14 H14B . . 109.4 ?
    C13 C14 H14B . . 109.4 ?
    H14A C14 H14B . . 108.0 ?
    C13 C15 H15A . . 109.5 ?
    C13 C15 H15B . . 109.5 ?
    H15A C15 H15B . . 109.5 ?
    C13 C15 H15C . . 109.5 ?
    H15A C15 H15C . . 109.5 ?
    H15B C15 H15C . . 109.5 ?
    C18 C16 C17 . . 110.6(2) ?
    C18 C16 C10 . . 110.9(2) ?
    C17 C16 C10 . . 113.6(2) ?
    C18 C16 H16 . . 107.1 ?
    C17 C16 H16 . . 107.1 ?
    C10 C16 H16 . . 107.1 ?
    C16 C17 H17A . . 109.5 ?
    C16 C17 H17B . . 109.5 ?
    H17A C17 H17B . . 109.5 ?
    C16 C17 H17C . . 109.5 ?
    H17A C17 H17C . . 109.5 ?
    H17B C17 H17C . . 109.5 ?
    C16 C18 H18A . . 109.5 ?
    C16 C18 H18B . . 109.5 ?
    H18A C18 H18B . . 109.5 ?
    C16 C18 H18C . . 109.5 ?
    H18A C18 H18C . . 109.5 ?
    H18B C18 H18C . . 109.5 ?
loop_
    _geom_hbond_atom_site_label_d
    _geom_hbond_atom_site_label_h
    _geom_hbond_atom_site_label_a
    _geom_hbond_site_symmetry_d
    _geom_hbond_site_symmetry_h
    _geom_hbond_site_symmetry_a
    _geom_hbond_distance_dh
    _geom_hbond_distance_ha
    _geom_hbond_distance_da
    _geom_hbond_angle_dha
    _geom_hbond_publ_flag
    C5 H5 O4 1_555 1_555 2_646 0.950 2.424 3.337(3) 161 yes
data_global
_journal_date_recd_electronic     2013-02-28
_journal_date_accepted     2013-04-03
_journal_name_full     'Acta Crystallographica, Section E'
_journal_year     2013
_journal_volume     69
_journal_issue      5
_journal_page_first     o731
_journal_page_last     o731
_journal_paper_category     QO
_journal_paper_doi     10.1107/S1600536813009112
_journal_coeditor_code     YK2089
_publ_contact_author_name     'Paola Paoli'
_publ_contact_author_address
;
Dipartimento di Ingegneria Industriale
University of Firenze
Via S. Marta 3
I-50139 Firenze
Italy
;
_publ_contact_author_email     'paolapaoli@unifi.it'
_publ_contact_author_fax     '+390554796342'
_publ_contact_author_phone     '+390554796240'
_publ_section_title
;
(1<i>R</i>,2<i>S</i>,5<i>R</i>)-(-)-Menthyl
(<i>S</i>)-2-(methoxycarbonyl)benzenesulfinate
;
loop_
    _publ_author_name
    _publ_author_footnote
    _publ_author_address
    'Altamura, Maria' .
;
Chemistry Department
Menarini Ricerche S.p.A.
Via dei Sette Santi 3
I-50131 Firenze
Italy
;
    'Guidi, Antonio' .
;
Chemistry Department
Menarini Ricerche S.p.A.
Via dei Sette Santi 3
I-50131 Firenze
Italy
;
    'Jierry, Loic' .
;
ICS
Universit\'e de Strasbourg
France
;
    'Paoli, Paola' .
;
Dipartimento di Ingegneria Industriale
University of Firenze
Via S. Marta 3
I-50139 Firenze
Italy
;
    'Rossi, Patrizia' .
;
Dipartimento di Ingegneria Industriale
University of Firenze
Via S. Marta 3
I-50139 Firenze
Italy
;
