# Supplementary material for: (1R,2S,5R)-(–)-Menthyl (S)-2-(methoxy­carbonyl)­benzene­sulfinate
Source: Acta Crystallogr Sect E Struct Rep Online. 2013 Apr 13;69(Pt 5):o731. doi: 10.1107/S1600536813009112 (PMC3648263; doi:10.1107/S1600536813009112)
Supplement: Supplementary file 2 [file e-69-0o731-Isup2.hkl]

#
# h,k,l, Fc-squared, Fo-squared, sigma(Fo-squared) and status flag
#
data_I
_shelx_title ' jier100 in P21'
_shelx_refln_list_code          4
_shelx_F_calc_maximum       77.99
_exptl_crystal_F_000       364.00
_reflns_d_resolution_high  0.8521
 
loop_
 _symmetry_equiv_pos_as_xyz
 'x, y, z'
 '-x, y+1/2, -z'
 
_cell_length_a     9.7918
_cell_length_b     9.3938
_cell_length_c    10.6998
_cell_angle_alpha  90.000
_cell_angle_beta  112.176
_cell_angle_gamma  90.000
 
_shelx_F_squared_multiplier     1.000
 
loop_
 _refln_index_h
 _refln_index_k
 _refln_index_l
 _refln_F_squared_calc
 _refln_F_squared_meas
 _refln_F_squared_sigma
 _refln_observed_status
   0 -10   0      108.88      118.96      4.51 o
   1 -10   0      135.49      142.57      4.86 o
   2 -10   0       18.51       14.73      5.19 o
   3 -10   0       45.09       49.47      6.04 o
   4 -10   0       56.19       54.13      5.18 o
   1  -9   0      102.35      100.09      3.50 o
   2  -9   0      452.38      478.94     10.00 o
   3  -9   0       72.10       70.86      3.69 o
   4  -9   0        3.70        2.27     11.60 o
   6  -9   0      310.81      380.11      6.92 o
   0  -8   0      106.99      105.99      4.65 o
   1  -8   0       98.51       93.32      2.69 o
   2  -8   0        0.40        0.39      2.45 o
   3  -8   0      186.78      188.97      3.40 o
   4  -8   0       94.78       88.92      8.22 o
   5  -8   0       53.78       48.25      6.33 o
   6  -8   0       36.26       36.42      7.10 o
   7  -8   0       49.33       50.74      5.23 o
   1  -7   0       33.03       35.11      2.00 o
   2  -7   0      131.47      127.60      2.58 o
   3  -7   0      162.59      166.88      3.68 o
   4  -7   0       59.87       52.34      3.29 o
   5  -7   0       20.23       21.39      5.58 o
   6  -7   0      100.65       92.48      5.71 o
   7  -7   0      147.62      110.69      6.09 o
   0  -6   0      237.09      204.28      3.43 o
   1  -6   0      120.75      124.61      1.93 o
   2  -6   0      170.79      186.55      3.35 o
   3  -6   0      208.16      209.94      7.95 o
   4  -6   0      259.59      242.60      4.42 o
   5  -6   0       50.75       47.45      2.78 o
   6  -6   0      289.49      289.33      7.98 o
   7  -6   0       18.76       11.18      4.32 o
   8  -6   0       16.73       12.78      8.25 o
   1  -5   0      406.13      428.30      2.97 o
   2  -5   0      173.84      173.80      3.44 o
   3  -5   0      163.07      165.49      2.27 o
   4  -5   0       21.94       19.78      1.87 o
   5  -5   0      349.75      343.95      3.85 o
   6  -5   0      176.44      168.68      8.82 o
   7  -5   0       34.25       36.35      3.79 o
   8  -5   0       28.97       27.44      3.12 o
   9  -5   0       80.47       95.38      4.16 o
   1  -4   0      745.15      721.53      5.45 o
   2  -4   0      329.34      350.95      2.78 o
   3  -4   0      385.26      404.62      3.07 o
   4  -4   0      268.57      255.95      5.71 o
   5  -4   0       74.35       72.26      2.07 o
   6  -4   0       32.19       29.99      3.10 o
   7  -4   0      261.71      274.59      9.43 o
   8  -4   0       72.64       77.03      5.96 o
   9  -4   0        8.06        6.26      2.73 o
   2  -3   0     1014.04      905.18      6.64 o
   3  -3   0      232.39      253.39      5.00 o
   4  -3   0       48.30       45.99      1.61 o
   5  -3   0       29.08       27.03      2.38 o
   6  -3   0      125.42      126.45      3.47 o
   7  -3   0       77.65       73.56      3.36 o
   8  -3   0      186.87      181.90      4.45 o
   9  -3   0      105.91      103.61      6.22 o
  10  -3   0       29.39       31.22      3.20 o
   1  -2   0     3105.21     2816.92     39.30 o
   2  -2   0      344.90      334.65      2.04 o
   3  -2   0      469.05      502.07      3.35 o
   4  -2   0      752.72      793.74      5.81 o
   5  -2   0      136.72      140.86      3.00 o
   6  -2   0       19.39       16.11      2.60 o
   7  -2   0       97.07      104.36      3.32 o
   8  -2   0      198.89      189.03      5.97 o
   9  -2   0       78.80       71.43      3.51 o
  10  -2   0       38.66       37.78      3.34 o
   2  -1   0      349.01      326.00      3.80 o
   3  -1   0      210.71      219.79      4.71 o
   4  -1   0      858.47      975.62      8.24 o
   5  -1   0       58.28       63.13      2.39 o
   6  -1   0      179.92      184.95      3.41 o
   7  -1   0        2.80        1.97      1.90 o
   8  -1   0       47.43       36.03      3.42 o
   9  -1   0       68.52       67.13      2.88 o
  10  -1   0       22.55       21.73      4.74 o
   2   0   0     1789.47     1695.56     41.04 o
   3   0   0      136.17      126.90      1.84 o
   4   0   0     6082.04     5799.48     19.33 o
   5   0   0     1798.43     1938.82     10.71 o
   6   0   0      134.34      141.54      4.76 o
   7   0   0      314.23      309.28      5.24 o
   8   0   0      174.07      168.16      3.49 o
   9   0   0        5.78        6.70      3.89 o
  10   0   0       10.87       10.37      2.98 o
   1   1   0     1640.99     1570.77     14.06 o
   2   1   0      415.90      391.46     13.07 o
   3   1   0      185.78      197.80      4.34 o
   4   1   0      862.97      974.48     10.45 o
   5   1   0       60.05       62.85      1.89 o
   7   1   0        1.34       -1.24      9.24 o
   8   1   0       53.37       45.45      2.62 o
   9   1   0       78.97       73.15      2.76 o
  10   1   0       25.16       21.22      3.54 o
   1   2   0     2997.08     2875.10     39.66 o
   2   2   0      353.89      344.51      2.57 o
   3   2   0      426.04      447.12     11.09 o
   4   2   0      666.90      733.04     10.30 o
   5   2   0      117.13      123.00      3.73 o
   6   2   0       22.75       16.25      2.43 o
   7   2   0      108.14      110.13      4.98 o
   9   2   0       73.89       63.87      2.66 o
  10   2   0       40.55       36.58      3.70 o
   1   3   0       98.82      105.79      3.12 o
   2   3   0      957.22      884.83      7.26 o
   3   3   0      231.06      256.09      2.09 o
   4   3   0       51.41       51.74      2.31 o
   5   3   0       39.96       43.61      2.82 o
   6   3   0      130.62      128.37      9.28 o
   7   3   0       86.65       79.03      4.59 o
   8   3   0      184.97      165.79      6.28 o
   9   3   0      115.34      110.80      2.92 o
  10   3   0       31.27       37.74      3.66 o
   0   4   0      238.88      229.54      2.75 o
   1   4   0      688.59      673.64     10.10 o
   3   4   0      335.19      385.50      4.08 o
   4   4   0      240.84      256.64      5.13 o
   5   4   0       68.17       67.14      2.82 o
   6   4   0       32.72       32.35      3.15 o
   9   4   0        9.25        7.83      3.14 o
   4   5   0       19.54       18.33      5.28 o
   5   5   0      386.47      392.37      8.26 o
   6   5   0      203.39      209.10      4.54 o
   7   5   0       32.25       35.48      5.30 o
   8   5   0       27.44       23.09      4.70 o
   9   5   0       81.28       82.05      3.96 o
   5   6   0       49.40       40.63      5.14 o
   6   6   0      295.79      309.33      8.15 o
   7   6   0       26.92       23.38      6.88 o
   8   6   0       23.38       19.34      6.02 o
   4   7   0       60.32       55.40      6.28 o
   5   7   0       21.83       17.12      6.41 o
   6   7   0      122.86      118.92      7.37 o
   7   7   0      157.06      158.89      7.34 o
  -4 -10   1        7.58        9.24      8.00 o
  -2 -10   1        5.66        2.35      5.73 o
  -1 -10   1       13.41       10.55      5.37 o
   0 -10   1        0.21        1.02      3.40 o
   1 -10   1       72.57       74.36      4.24 o
   2 -10   1      101.67      102.48      5.19 o
   3 -10   1       34.72       31.53      5.36 o
   4 -10   1        6.87        7.08      5.20 o
  -6  -9   1       21.43       24.48      5.07 o
  -5  -9   1       88.40       87.23      6.11 o
  -4  -9   1      153.23      156.64      6.85 o
  -3  -9   1       94.63       95.98      3.65 o
  -2  -9   1       31.97       25.39      3.95 o
  -1  -9   1      168.04      180.39      3.47 o
   0  -9   1      148.98      158.47      7.50 o
   1  -9   1      130.88      131.81      5.03 o
   2  -9   1       46.36       47.21      5.24 o
   3  -9   1       85.39       93.14      5.57 o
   4  -9   1       90.77      104.35      5.04 o
   5  -9   1       19.37       20.54      4.91 o
  -7  -8   1        8.77        4.52      6.30 o
  -6  -8   1       29.75       28.22      5.81 o
  -5  -8   1       45.06       40.00      3.45 o
  -4  -8   1        5.21        4.01      3.67 o
  -3  -8   1       74.15       61.81      2.83 o
  -2  -8   1      201.91      207.13      3.59 o
  -1  -8   1       88.10       91.55      2.73 o
   0  -8   1       34.88       32.39      2.83 o
   1  -8   1       75.05       70.36      2.84 o
   2  -8   1      153.58      158.61      6.06 o
   3  -8   1       91.88       89.96      6.11 o
   4  -8   1       34.72       35.24      5.05 o
   5  -8   1       67.44       74.13      5.55 o
   6  -8   1        1.05        3.19      5.77 o
  -8  -7   1       26.58       22.84      5.49 o
  -7  -7   1      177.97      184.05      5.97 o
  -6  -7   1      261.77      262.34      7.39 o
  -5  -7   1       96.29       97.82      3.51 o
  -4  -7   1      312.39      321.86     13.70 o
  -3  -7   1      124.89      120.26      3.19 o
  -2  -7   1       10.20        3.78      1.96 o
  -1  -7   1      200.13      201.11      7.40 o
   0  -7   1      176.48      170.35      4.02 o
   1  -7   1      291.07      313.51      5.86 o
   2  -7   1       61.05       73.86      4.18 o
   3  -7   1      271.52      297.01      4.61 o
   4  -7   1      138.27      144.22      5.75 o
   5  -7   1      215.72      186.35      6.06 o
   6  -7   1       75.42       67.64      6.78 o
   7  -7   1       93.04       75.21      6.75 o
  -9  -6   1        5.12       12.61      8.70 o
  -8  -6   1       25.99       21.82      5.72 o
  -7  -6   1       21.61       23.02      4.66 o
  -6  -6   1       46.45       51.33      2.47 o
  -5  -6   1       29.57       28.99      2.69 o
  -4  -6   1       38.14       41.14      4.95 o
  -3  -6   1      174.01      164.58      3.62 o
  -2  -6   1      314.03      291.94      4.58 o
  -1  -6   1        8.38        7.87      1.76 o
   0  -6   1      141.88      150.73      3.29 o
   1  -6   1      120.97      129.14      2.31 o
   2  -6   1       34.83       32.24      2.09 o
   3  -6   1       46.37       44.10      2.79 o
   4  -6   1      235.56      248.17      5.99 o
   5  -6   1      509.08      501.95      9.78 o
   6  -6   1      129.53      126.17      5.78 o
   7  -6   1       86.18       76.75      6.02 o
   8  -6   1       11.28       14.48      6.09 o
  -9  -5   1        2.37        0.98      1.47 o
  -8  -5   1      110.91      106.01      2.90 o
  -7  -5   1      178.41      179.54      4.78 o
  -6  -5   1      188.25      197.18      3.50 o
  -5  -5   1      170.55      167.16      2.68 o
  -4  -5   1       51.65       42.33      1.93 o
  -3  -5   1      264.48      282.98      2.47 o
  -2  -5   1      609.74      637.24     12.77 o
  -1  -5   1      832.57      825.16      6.21 o
   0  -5   1      128.64      136.30      4.65 o
   1  -5   1      123.57      131.06      1.56 o
   2  -5   1       33.39       33.72      1.59 o
   3  -5   1      188.37      181.56      5.52 o
   4  -5   1      127.53      129.21      3.60 o
   5  -5   1       80.74       82.15      3.71 o
   6  -5   1      208.55      205.12      6.37 o
   7  -5   1      115.32      110.75      3.92 o
   8  -5   1       30.63       30.46      3.26 o
 -10  -4   1       32.15       28.43      2.90 o
  -9  -4   1       76.82       75.85      3.73 o
  -8  -4   1       31.20       25.51      2.70 o
  -7  -4   1      113.45      105.24      4.92 o
  -6  -4   1      189.84      202.99      3.42 o
  -5  -4   1      211.36      207.13      4.19 o
  -4  -4   1       94.14      103.78      2.15 o
  -3  -4   1      484.62      494.29      3.31 o
  -2  -4   1      513.57      501.95      4.42 o
  -1  -4   1      225.49      221.93      2.85 o
   0  -4   1       93.65       97.10      3.06 o
   1  -4   1     1380.72     1469.28      5.03 o
   2  -4   1      445.41      470.10      2.35 o
   3  -4   1      112.29      115.05      1.60 o
   4  -4   1      322.67      319.85      3.72 o
   5  -4   1      893.04      912.10     13.24 o
   6  -4   1      382.07      392.13     12.96 o
   7  -4   1        0.60        0.68      4.49 o
   8  -4   1       47.17       43.72      3.91 o
   9  -4   1       96.13      105.39      4.05 o
 -10  -3   1       25.06       23.18      3.11 o
  -9  -3   1       32.28       30.52      3.67 o
  -8  -3   1       69.41       70.67      3.34 o
  -7  -3   1       67.13       72.11      3.24 o
  -6  -3   1       69.77       68.73      2.48 o
  -5  -3   1      214.13      211.35      2.95 o
  -4  -3   1      295.71      295.00      8.45 o
  -3  -3   1      332.26      350.85      6.16 o
  -2  -3   1       48.03       41.48      1.55 o
  -1  -3   1      124.02      128.35      2.38 o
   1  -3   1      260.30      255.81      2.74 o
   2  -3   1      292.07      304.67      4.74 o
   3  -3   1      214.51      218.48      1.98 o
   4  -3   1       64.91       58.01      2.33 o
   5  -3   1      285.58      297.11      4.87 o
   6  -3   1      176.04      181.74      6.39 o
   7  -3   1      454.39      455.95      6.93 o
   8  -3   1       25.73       23.50      3.53 o
   9  -3   1        2.43        3.57      4.04 o
 -10  -2   1       28.60       32.27      4.40 o
  -9  -2   1       77.27       75.98      3.12 o
  -8  -2   1       38.44       36.36      2.85 o
  -7  -2   1      308.27      306.99      7.59 o
  -6  -2   1      268.91      243.64     10.91 o
  -5  -2   1     1397.13     1432.76     13.66 o
  -4  -2   1      496.49      525.35      5.00 o
  -3  -2   1      380.50      350.41      3.60 o
  -2  -2   1      437.51      365.62      2.54 o
   1  -2   1     1683.70     1505.94      8.04 o
   3  -2   1      172.23      182.27      1.86 o
   4  -2   1      180.03      193.38      3.32 o
   5  -2   1      345.75      349.06      3.90 o
   6  -2   1      262.87      272.61      3.89 o
   7  -2   1      100.23       91.85      6.39 o
   8  -2   1      106.35      101.94      3.89 o
   9  -2   1       74.45       72.86      4.67 o
  10  -2   1        6.36        9.13      4.76 o
 -10  -1   1        2.65        1.56      3.52 o
  -9  -1   1       10.36       15.48      3.16 o
  -8  -1   1      145.98      153.63      4.07 o
  -7  -1   1      207.51      205.16      3.61 o
  -6  -1   1      141.34      141.60      4.51 o
  -5  -1   1     1346.01     1349.22     17.24 o
  -4  -1   1     2241.08     2205.44      8.34 o
  -3  -1   1     1228.95     1153.79      4.98 o
  -2  -1   1       79.05       87.93      1.34 o
  -1  -1   1      518.55      480.70      5.76 o
   2  -1   1      757.77      721.71      4.01 o
   3  -1   1      296.43      312.09      4.85 o
   4  -1   1      128.58      155.05      3.23 o
   5  -1   1      143.99      140.79      6.83 o
   6  -1   1       44.08       41.33      2.49 o
   7  -1   1      294.86      297.91      4.36 o
   8  -1   1       86.84       82.26      3.62 o
   9  -1   1       22.19       20.02      3.62 o
  10  -1   1        8.33        9.28      3.24 o
 -10   0   1        2.98        2.30      2.83 o
  -9   0   1      172.64      164.62      5.40 o
  -8   0   1        0.07        0.36      2.34 o
  -7   0   1      388.96      382.26      5.92 o
  -6   0   1      160.33      156.95      4.83 o
  -5   0   1      164.95      173.18      2.33 o
  -4   0   1       80.31       83.14      1.45 o
  -3   0   1      472.41      454.68      4.20 o
  -2   0   1     2095.37     1879.13     30.28 o
  -1   0   1     1113.34     1023.81     16.02 o
   0   0   1      258.92      226.93      1.81 o
   1   0   1      849.55      784.33      7.74 o
   2   0   1      132.77       97.43      2.09 o
   3   0   1      247.02      231.70      6.33 o
   4   0   1      776.16      908.29      4.50 o
   5   0   1      130.78      132.53      3.06 o
   6   0   1       13.67       10.41      2.83 o
   7   0   1        2.21        4.49      3.04 o
   8   0   1        8.14        1.63      1.84 o
   9   0   1        3.20        7.88      4.68 o
  10   0   1        3.08        3.40      3.42 o
 -10   1   1        3.10        5.88      3.86 o
  -9   1   1       10.26       12.89      2.82 o
  -8   1   1      159.87      162.66      4.29 o
  -7   1   1      211.32      203.61      6.28 o
  -6   1   1      140.11      144.93      4.91 o
  -5   1   1     1320.26     1379.03     12.65 o
  -4   1   1     2155.57     2186.17     18.88 o
  -2   1   1       84.37       89.01      1.93 o
  -1   1   1      448.95      421.15      3.15 o
   0   1   1      656.47      587.63      1.93 o
   1   1   1     1332.71     1186.19      6.74 o
   2   1   1      776.64      722.93      5.82 o
   3   1   1      246.11      249.64      4.05 o
   4   1   1      115.86      144.51      1.91 o
   5   1   1      143.76      134.44      3.17 o
   6   1   1       55.68       50.58      2.71 o
   7   1   1      298.41      299.23      8.09 o
   8   1   1       86.20       76.11      2.99 o
   9   1   1       22.18       17.60      2.95 o
  10   1   1       10.33       10.67      3.94 o
 -10   2   1       26.05       28.66      3.07 o
  -9   2   1       90.35       83.78      3.61 o
  -8   2   1       35.72       30.90      4.72 o
  -7   2   1      336.22      322.15      8.09 o
  -6   2   1      248.67      244.41      6.41 o
  -5   2   1     1344.96     1436.69     18.01 o
  -4   2   1      498.83      545.93      8.94 o
  -3   2   1      376.78      340.11      4.87 o
   1   2   1     1722.89     1518.84      7.46 o
   2   2   1      266.42      245.27      3.98 o
   3   2   1      165.15      167.72      5.31 o
   4   2   1      182.32      202.84      3.06 o
   5   2   1      372.48      372.67      5.32 o
   6   2   1      270.59      273.07      5.12 o
   7   2   1       96.00       91.87      4.85 o
   8   2   1      117.35      107.67      6.56 o
   9   2   1       76.24       72.67      3.09 o
 -10   3   1       26.98       28.30      3.77 o
  -9   3   1       27.56       26.00      3.43 o
  -8   3   1       67.80       59.34      5.32 o
  -6   3   1       68.49       68.08      3.79 o
  -5   3   1      205.07      208.64      3.62 o
  -4   3   1      243.55      255.83      4.91 o
  -3   3   1      292.57      325.52      5.09 o
  -2   3   1       47.62       48.13      1.88 o
  -1   3   1      133.64      126.22      2.43 o
   0   3   1      535.29      557.33      2.99 o
   1   3   1      258.11      261.97      3.14 o
   2   3   1      312.34      304.41      3.10 o
   3   3   1      192.12      192.00      5.36 o
   5   3   1      297.36      306.64      5.05 o
   6   3   1      174.38      176.01      4.18 o
   7   3   1      482.92      480.03     10.64 o
   8   3   1       21.42       18.87      3.52 o
   9   3   1        2.44        1.63      2.07 o
 -10   4   1       25.10       25.03      5.09 o
  -9   4   1       73.97       69.84      3.64 o
  -8   4   1       33.27       34.82      5.58 o
  -7   4   1      104.44      101.25      5.03 o
  -5   4   1      186.11      187.08      4.37 o
  -4   4   1       91.93      106.78      2.89 o
  -3   4   1      446.79      492.28      9.88 o
  -2   4   1      461.04      447.61     10.40 o
  -1   4   1      212.91      222.44      5.12 o
   0   4   1       97.73       98.74      1.18 o
   1   4   1     1485.44     1447.97      6.70 o
   2   4   1      440.20      468.95      9.01 o
   3   4   1      103.31      119.66      3.71 o
   4   4   1      316.38      319.68      6.57 o
   5   4   1      909.42      900.42      8.89 o
   6   4   1      400.08      401.16      9.46 o
   7   4   1        0.86       -1.75      5.71 o
   8   4   1       51.76       48.58      3.62 o
   9   4   1       97.49       96.88      3.82 o
  -9   5   1        1.71        1.95      2.20 o
  -7   5   1      204.19      198.76      6.55 o
  -6   5   1      185.95      204.61      6.40 o
  -5   5   1      167.37      157.28      5.23 o
  -4   5   1       64.13       48.30      3.91 o
  -2   5   1      615.97      572.00      6.77 o
  -1   5   1      881.17      818.67      7.15 o
   0   5   1      161.36      179.86      2.28 o
   1   5   1      122.95      128.91      7.81 o
   2   5   1       36.77       32.97      3.98 o
   3   5   1      171.63      170.97      4.51 o
   4   5   1      135.79      146.28      4.90 o
   5   5   1       84.37       90.93      5.13 o
   6   5   1      204.29      214.89      4.81 o
   7   5   1      100.06      102.71      5.05 o
   8   5   1       28.59       21.97      6.16 o
   9   5   1        4.41        1.06      6.33 o
  -8   6   1       24.31       23.47      5.92 o
  -7   6   1       24.96       17.01      6.73 o
  -6   6   1       42.76       39.61      5.42 o
  -5   6   1       28.10       27.29      4.91 o
  -4   6   1       39.62       37.72      4.56 o
   3   6   1       40.20       48.73      5.73 o
   4   6   1      233.95      249.15      6.04 o
   5   6   1      479.11      511.97     14.50 o
   6   6   1      108.61      115.07      4.20 o
   7   6   1       84.86       84.66      5.40 o
   8   6   1       10.84        9.47      5.90 o
  -7   7   1      190.20      183.96      7.19 o
  -6   7   1      265.87      280.55      6.91 o
   4   7   1      152.99      162.32      5.96 o
   5   7   1      223.07      229.16      6.97 o
   6   7   1       64.50       65.93      6.45 o
   7   7   1       92.48      103.73      6.57 o
  -4 -10   2       52.18       53.62      6.00 o
  -3 -10   2       27.20       21.61     10.66 o
  -2 -10   2       11.14        9.12      5.86 o
  -1 -10   2       34.12       32.36      5.88 o
   0 -10   2       70.31       74.43      4.78 o
   1 -10   2       28.26       23.29      4.67 o
   2 -10   2        4.58        5.21      5.19 o
  -6  -9   2        5.45        1.48      1.97 o
  -5  -9   2       31.11       28.37      3.31 o
  -4  -9   2       12.48       12.90      4.32 o
  -3  -9   2       53.75       48.97      4.09 o
  -2  -9   2        9.44        6.99      2.93 o
  -1  -9   2        4.08        4.70      2.77 o
   0  -9   2        9.76        9.12      2.47 o
   1  -9   2       53.41       60.89      4.58 o
   2  -9   2       34.21       29.30      5.35 o
   3  -9   2       31.31       24.12      4.72 o
   4  -9   2       17.34       15.19      5.54 o
  -7  -8   2       42.93       35.69      5.93 o
  -6  -8   2       19.60       23.10      3.28 o
  -5  -8   2       95.89       91.98      3.15 o
  -4  -8   2      331.74      362.91      5.77 o
  -3  -8   2       10.98       12.42      2.82 o
  -2  -8   2       56.07       54.92      2.71 o
  -1  -8   2      123.60      127.24      2.93 o
   0  -8   2      233.26      258.43      4.94 o
   1  -8   2       64.05       61.72      7.71 o
   2  -8   2      111.39      110.97      5.04 o
   3  -8   2      115.41      121.63      5.06 o
   4  -8   2      100.34      108.37      5.36 o
   5  -8   2       19.55       23.24      5.25 o
   6  -8   2       58.14       63.25      5.74 o
  -8  -7   2        1.57       -1.42      5.16 o
  -7  -7   2       95.83      103.57      4.99 o
  -6  -7   2      443.24      459.41      6.50 o
  -5  -7   2       73.71       68.75      2.96 o
  -4  -7   2       69.10       68.62      3.23 o
  -3  -7   2      286.07      295.14      5.17 o
  -2  -7   2      415.54      435.32      7.48 o
  -1  -7   2       11.30       10.35      1.99 o
   0  -7   2      128.22      126.05      4.13 o
   1  -7   2      102.57       96.60      3.75 o
   2  -7   2       27.71       18.77      4.77 o
   4  -7   2       41.13       34.59      7.07 o
   5  -7   2       44.62       40.42      7.37 o
   6  -7   2       16.95       13.82      8.81 o
  -9  -6   2       15.96       20.54      5.76 o
  -8  -6   2       33.09       37.38      4.71 o
  -7  -6   2       48.93       46.27      4.53 o
  -6  -6   2        6.78        4.59      2.76 o
  -5  -6   2      198.39      203.14      4.33 o
  -4  -6   2      200.14      192.39      5.22 o
  -3  -6   2       23.33       20.00      1.63 o
  -2  -6   2       34.33       26.78      1.59 o
  -1  -6   2      113.26      102.64      1.97 o
   0  -6   2      142.06      137.34      3.29 o
   1  -6   2      173.86      190.49      2.69 o
   2  -6   2       50.72       47.17      3.14 o
   3  -6   2      260.53      262.81      6.21 o
   4  -6   2       82.93       78.23      5.71 o
   5  -6   2      143.02      130.54      6.25 o
   6  -6   2       36.96       34.59      6.53 o
   7  -6   2       47.13       38.43      6.36 o
  -9  -5   2       15.05       14.32      4.04 o
  -8  -5   2       25.79       21.15      3.12 o
  -7  -5   2        1.35       -0.36      2.98 o
  -6  -5   2      167.39      167.86      2.84 o
  -5  -5   2       66.65       64.96      1.91 o
  -4  -5   2      100.68       95.08      2.06 o
  -3  -5   2       87.38       76.09      2.27 o
  -2  -5   2       26.12       27.74      1.51 o
  -1  -5   2       48.49       50.52      2.70 o
   0  -5   2      255.74      252.52      2.98 o
   1  -5   2      450.39      473.04      4.43 o
   2  -5   2      397.98      401.23      4.72 o
   3  -5   2       20.89       18.27      2.11 o
   4  -5   2      296.89      294.80      4.93 o
   5  -5   2      453.20      454.75      8.77 o
   6  -5   2      118.29      120.27      4.28 o
   7  -5   2      101.31      106.36      4.10 o
   8  -5   2       48.94       42.77      5.83 o
 -10  -4   2       11.01       14.10      3.37 o
  -9  -4   2       69.67       74.17      3.06 o
  -8  -4   2       86.23       86.25      2.91 o
  -7  -4   2      101.86       96.27      2.79 o
  -6  -4   2      229.69      234.65      3.14 o
  -5  -4   2       84.61       78.52      1.84 o
  -4  -4   2       68.66       67.39      1.74 o
  -3  -4   2      271.28      291.44      3.59 o
  -2  -4   2      176.78      167.46      1.85 o
  -1  -4   2      690.73      705.19      6.33 o
   0  -4   2      113.65      111.40      1.86 o
   1  -4   2      196.65      199.30      4.21 o
   2  -4   2      677.74      686.89     13.15 o
   3  -4   2      167.23      175.54      3.53 o
   4  -4   2       93.41       86.66      2.42 o
   5  -4   2       45.28       43.38      3.85 o
   6  -4   2      463.81      469.14      6.79 o
   7  -4   2      164.27      169.58      4.21 o
   8  -4   2        3.73        3.49      4.15 o
 -10  -3   2       86.54       97.03      3.10 o
  -9  -3   2       40.86       42.55      2.86 o
  -8  -3   2      216.71      223.94      7.87 o
  -7  -3   2      165.82      170.93      5.05 o
  -6  -3   2      416.18      403.35      4.54 o
  -5  -3   2      574.68      603.61      5.79 o
  -4  -3   2       56.72       56.68      1.46 o
  -3  -3   2      942.07      945.97     15.23 o
  -2  -3   2     1358.67     1377.45      9.27 o
  -1  -3   2      169.97      173.16      1.90 o
   1  -3   2     1001.45     1089.49     11.97 o
   2  -3   2      489.57      517.73      8.81 o
   3  -3   2       33.20       35.77      1.71 o
   4  -3   2       21.53       16.79      1.95 o
   5  -3   2      230.62      235.41      4.55 o
   6  -3   2      273.88      262.52     13.67 o
   7  -3   2        7.31        8.46      3.49 o
   8  -3   2       60.59       61.40      3.62 o
   9  -3   2       46.11       50.11      4.01 o
 -10  -2   2        4.84        5.61      3.77 o
  -9  -2   2       22.53       23.01      3.22 o
  -8  -2   2      518.89      516.76      9.95 o
  -7  -2   2      294.88      311.60      5.92 o
  -6  -2   2      209.74      204.81      2.97 o
  -5  -2   2      275.46      294.25      5.85 o
  -4  -2   2     1336.55     1407.30     16.02 o
  -3  -2   2      635.28      619.15      6.22 o
  -2  -2   2       66.11       57.67      1.28 o
  -1  -2   2     2517.94     2131.28     32.50 o
   0  -2   2     3609.84     3280.37     43.94 o
   2  -2   2      771.63      787.22      5.28 o
   3  -2   2      566.40      582.07      5.26 o
   4  -2   2      795.85      829.95      8.09 o
   5  -2   2       71.17       72.20      2.96 o
   6  -2   2      289.65      277.38      9.68 o
   7  -2   2      113.76      126.90      3.68 o
   8  -2   2        9.48        9.22      4.52 o
   9  -2   2       19.17       15.71      3.71 o
 -11  -1   2       10.66       12.09      4.24 o
 -10  -1   2       45.26       48.50      3.18 o
  -9  -1   2       38.35       45.97      3.07 o
  -8  -1   2       42.72       41.85      2.93 o
  -7  -1   2      298.34      302.89      7.04 o
  -6  -1   2      456.83      449.82      7.71 o
  -5  -1   2       94.53       98.37      1.49 o
  -4  -1   2       49.60       46.87      1.15 o
  -3  -1   2      157.83      155.15      1.57 o
  -2  -1   2     3219.37     2517.12    105.50 o
  -1  -1   2     3075.75     2511.34     40.14 o
   0  -1   2     4407.85     3440.68     42.98 o
   1  -1   2      163.91      165.00      2.82 o
   3  -1   2       69.23       76.84      1.47 o
   4  -1   2      355.45      387.12      6.13 o
   5  -1   2       20.31       19.16      2.36 o
   6  -1   2      117.71      105.85      6.57 o
   7  -1   2        4.40        4.99      2.91 o
   8  -1   2       90.89       93.25      3.49 o
   9  -1   2       17.54       20.13      3.47 o
 -11   0   2       32.93       38.29      3.53 o
 -10   0   2        0.07        0.57      3.39 o
  -9   0   2       65.10       68.47      4.87 o
  -8   0   2      143.97      164.68      5.75 o
  -7   0   2       96.18       85.14      3.77 o
  -6   0   2        6.81        6.12      2.29 o
  -5   0   2       39.39       55.85      2.10 o
  -4   0   2       76.05       69.45      4.73 o
  -3   0   2     1787.06     1640.71      8.84 o
  -2   0   2       20.93       15.79      0.76 o
  -1   0   2       58.83       43.53      0.56 o
   0   0   2      441.37      392.25      3.40 o
   1   0   2     1490.76     1351.34      7.80 o
   2   0   2        3.54        2.45      0.87 o
   3   0   2       33.91       29.04      1.68 o
   4   0   2        3.57        6.23      1.74 o
   5   0   2       35.82       36.46      1.85 o
   6   0   2        2.19        2.61      2.80 o
   7   0   2      117.58      118.84      3.70 o
   8   0   2      128.80      118.42      3.23 o
   9   0   2        6.00        5.55      3.74 o
 -11   1   2       11.68       13.47      4.84 o
 -10   1   2       40.45       46.11      3.06 o
  -9   1   2       41.85       43.60      4.27 o
  -8   1   2       45.34       48.39      3.19 o
  -7   1   2      320.28      306.28      7.38 o
  -6   1   2      444.64      433.37      7.86 o
  -5   1   2      107.77      111.08      2.53 o
  -4   1   2       42.69       44.46      1.57 o
  -1   1   2     3135.32     2566.45     29.26 o
   1   1   2      218.13      215.74      5.22 o
   2   1   2      116.19      112.60      1.82 o
   3   1   2       70.62       80.38      1.58 o
   4   1   2      327.15      361.09      6.77 o
   5   1   2        8.94        8.05      3.11 o
   6   1   2      128.21      123.81      2.82 o
   7   1   2        4.34        3.10      2.58 o
   8   1   2       98.72       96.39      3.01 o
   9   1   2       12.55       19.52      9.63 o
 -11   2   2       23.66       28.52      5.02 o
 -10   2   2        4.87        3.32      3.43 o
  -9   2   2       24.06       24.28      3.58 o
  -8   2   2      506.94      498.55     14.24 o
  -6   2   2      216.61      215.60      5.80 o
  -5   2   2      236.04      261.66      5.62 o
  -4   2   2     1261.01     1394.16     34.21 o
  -3   2   2      604.98      628.02      6.66 o
  -2   2   2       68.21       55.70      1.22 o
  -1   2   2     2377.70     2040.19     31.32 o
   0   2   2     3630.60     3310.20     30.20 o
   1   2   2       25.17       27.93      1.25 o
   2   2   2      821.96      781.11      6.47 o
   3   2   2      533.40      552.95      8.01 o
   4   2   2      777.65      847.49     10.63 o
   5   2   2       69.91       72.85      3.80 o
   6   2   2      289.89      286.90      5.46 o
   7   2   2      124.01      134.24      3.74 o
   8   2   2        6.81        5.77      3.53 o
   9   2   2       21.04       17.89      3.15 o
 -10   3   2       82.62       86.51      3.57 o
  -9   3   2       48.47       43.66      3.38 o
  -7   3   2      168.56      162.28      5.66 o
  -6   3   2      436.58      407.28      8.12 o
  -5   3   2      545.71      606.37      8.73 o
  -4   3   2       47.78       48.74      3.13 o
  -3   3   2      867.71      927.78      8.83 o
  -2   3   2     1450.01     1399.62      8.65 o
  -1   3   2      166.12      167.59      2.97 o
   0   3   2      756.92      758.79      5.20 o
   1   3   2     1071.50     1096.00      5.23 o
   2   3   2      490.80      518.25     20.98 o
   3   3   2       32.31       33.67      2.09 o
   4   3   2       19.98       24.67      3.90 o
   5   3   2      258.91      263.45      4.98 o
   6   3   2      289.40      274.83      5.44 o
   7   3   2        7.73        7.89      2.80 o
   8   3   2       66.97       67.67      6.95 o
   9   3   2       48.83       57.04      5.18 o
 -10   4   2       11.17       13.57      4.61 o
  -9   4   2       61.74       65.13      3.55 o
  -8   4   2      106.33       99.17      4.86 o
  -7   4   2      115.74      103.28      4.80 o
  -6   4   2      239.56      244.40      6.55 o
  -3   4   2      286.25      303.65      4.92 o
  -2   4   2      161.30      162.13      7.71 o
  -1   4   2      785.83      743.38     34.90 o
   0   4   2      124.77      124.43      3.80 o
   1   4   2      190.34      195.74      2.05 o
   2   4   2      685.32      693.26     56.37 o
   4   4   2       90.80       82.30      4.52 o
   5   4   2       47.51       45.76      3.02 o
   6   4   2      470.20      486.98      7.35 o
   7   4   2      184.04      185.74      3.67 o
   8   4   2        3.66        3.12      7.50 o
  -8   5   2       26.05       22.51      4.85 o
  -7   5   2        4.77        3.62      6.85 o
  -6   5   2      167.68      159.84      5.48 o
  -5   5   2       61.74       58.90      4.82 o
  -4   5   2      103.41      101.40      4.64 o
  -2   5   2       33.63       29.11      4.09 o
  -1   5   2       43.31       44.39      2.29 o
   0   5   2      258.59      239.76      3.33 o
   3   5   2       19.91       19.28      4.61 o
   4   5   2      291.37      296.88      7.21 o
   5   5   2      401.40      411.48      6.66 o
   6   5   2      116.62      113.57      3.81 o
   7   5   2       98.22      103.75      5.07 o
   8   5   2       52.94       51.13      6.15 o
  -8   6   2       33.63       32.85      6.51 o
  -7   6   2       50.04       40.72      6.05 o
  -6   6   2        7.81        4.94      4.55 o
  -5   6   2      195.91      205.43      5.52 o
   2   6   2       40.88       42.44      4.95 o
   3   6   2      246.86      264.97      6.60 o
   4   6   2       89.91       97.34      5.88 o
   5   6   2      140.83      140.25      4.34 o
   6   6   2       27.65       20.95      4.57 o
   7   6   2       39.51       30.87      5.57 o
   4   7   2       39.01       36.64      6.70 o
   5   7   2       46.06       42.59      5.89 o
   6   7   2       12.20        9.83      6.52 o
   7   7   2       40.73       42.85      7.48 o
   3   8   2      122.90      127.01      7.73 o
   4   8   2      103.09      108.09      7.82 o
   5   8   2       19.72       20.49      9.29 o
  -3 -10   3       98.66      104.57      5.71 o
  -2 -10   3       99.97      110.13      6.34 o
  -1 -10   3       25.93       13.31      7.11 o
   0 -10   3       34.58       41.90      4.61 o
   1 -10   3       89.36       96.94      4.62 o
   2 -10   3       52.77       47.65      4.58 o
  -6  -9   3       11.15        9.43      6.21 o
  -5  -9   3       86.83       94.97      3.79 o
  -4  -9   3       89.51       95.09      3.98 o
  -3  -9   3       88.19       94.01      4.95 o
  -2  -9   3       16.03       23.95      6.62 o
  -1  -9   3      139.95      146.45      3.88 o
   0  -9   3       96.86      101.02      3.53 o
   1  -9   3       11.83        9.44      4.40 o
   2  -9   3       17.62        8.61     11.33 o
   3  -9   3       51.97       54.47      5.24 o
   4  -9   3       21.67       21.43      5.46 o
  -7  -8   3       85.25       91.48      5.68 o
  -6  -8   3       59.67       64.79      3.37 o
  -5  -8   3        5.19        2.94      3.85 o
  -4  -8   3       47.33       47.75      2.60 o
  -3  -8   3      103.46      108.00      3.01 o
  -2  -8   3       12.27       12.03      2.56 o
  -1  -8   3       52.23       50.83      2.93 o
   0  -8   3       31.50       31.78      4.88 o
   1  -8   3       43.71       42.08      3.95 o
   2  -8   3       17.83       17.65      6.52 o
   3  -8   3       69.25       70.50      5.45 o
   4  -8   3       46.21       49.42      5.16 o
   5  -8   3       20.46       15.90      6.38 o
  -8  -7   3       30.03       30.72      5.06 o
  -7  -7   3       20.14       17.73      3.29 o
  -6  -7   3       42.72       40.30      3.12 o
  -5  -7   3      160.35      153.90      4.55 o
  -4  -7   3      276.46      275.14      6.11 o
  -3  -7   3       79.04       80.37      2.14 o
  -2  -7   3      582.90      570.67     10.68 o
  -1  -7   3      181.54      174.19      4.07 o
   0  -7   3       36.82       34.56      2.25 o
   1  -7   3       28.73       26.22      3.40 o
   2  -7   3      138.23      122.38      3.45 o
   3  -7   3      217.80      217.85      6.39 o
   4  -7   3        7.71        7.10      5.04 o
   5  -7   3       15.46       11.40      5.95 o
  -9  -6   3       11.37       13.54      5.29 o
  -8  -6   3       33.18       39.47      5.52 o
  -7  -6   3       62.15       68.53      2.80 o
  -6  -6   3       39.05       30.69      3.08 o
  -5  -6   3       46.83       38.77      2.49 o
  -4  -6   3      226.57      232.83      3.53 o
  -3  -6   3      458.54      429.67      4.79 o
  -2  -6   3       23.07       23.61      1.99 o
  -1  -6   3       55.81       52.98      1.97 o
   0  -6   3       23.23       22.25      2.75 o
   1  -6   3      369.44      353.37      4.32 o
   2  -6   3      205.60      191.54      5.81 o
   3  -6   3      125.74      109.10      4.70 o
   4  -6   3      102.41       93.09      6.55 o
   5  -6   3      113.67      117.09      6.75 o
   6  -6   3       55.43       56.31      7.01 o
 -10  -5   3       28.93       31.48      5.26 o
  -9  -5   3       64.01       76.29      4.35 o
  -8  -5   3        8.14        8.26      4.21 o
  -7  -5   3       54.47       54.29      2.14 o
  -6  -5   3        5.82        6.14      2.25 o
  -5  -5   3      309.95      298.55      3.94 o
  -4  -5   3      144.25      134.38      2.57 o
  -3  -5   3       49.00       43.17      1.57 o
  -2  -5   3       99.03       88.47      1.76 o
  -1  -5   3      372.16      374.24      3.21 o
   0  -5   3      191.24      190.08      2.79 o
   1  -5   3       91.96       90.45      2.63 o
   2  -5   3      477.85      476.58      8.41 o
   3  -5   3      384.32      359.74     10.59 o
   4  -5   3       45.96       36.59      4.81 o
   5  -5   3      230.42      236.88      7.54 o
   6  -5   3      109.00      108.68      6.02 o
   7  -5   3      117.29      121.43      6.32 o
 -10  -4   3       43.02       50.35      3.82 o
  -9  -4   3        2.55        1.29      2.85 o
  -8  -4   3       17.02       17.69      2.70 o
  -7  -4   3       33.31       32.80      2.05 o
  -6  -4   3      257.40      258.74      4.03 o
  -5  -4   3      328.14      333.39      3.89 o
  -4  -4   3       91.05       89.35      1.92 o
  -3  -4   3      260.80      235.59      4.10 o
  -2  -4   3      123.78      131.18      2.34 o
  -1  -4   3      360.44      412.43     10.76 o
   0  -4   3        5.39        3.70      1.26 o
   1  -4   3      787.53      794.35     11.42 o
   2  -4   3      288.30      275.07      3.48 o
   3  -4   3        8.26        7.20      2.43 o
   4  -4   3      443.59      438.07      6.36 o
   5  -4   3      523.99      529.29      9.02 o
   6  -4   3       19.74       18.36      4.33 o
   7  -4   3        6.75        4.58      4.92 o
   8  -4   3       40.34       44.42      5.95 o
 -10  -3   3       62.06       71.05      3.18 o
  -9  -3   3       25.40       23.19      2.95 o
  -8  -3   3       16.99       17.04      2.85 o
  -7  -3   3       54.78       55.10      1.86 o
  -6  -3   3       87.05       84.90      1.87 o
  -5  -3   3      431.44      416.38      3.42 o
  -4  -3   3       33.89       37.28      1.26 o
  -3  -3   3      121.70      126.02      1.64 o
  -2  -3   3      200.22      207.01      7.19 o
  -1  -3   3     1158.92     1162.51      8.56 o
   0  -3   3      174.47      166.05      9.85 o
   1  -3   3     1139.90     1191.31      4.55 o
   2  -3   3      456.09      473.74      6.64 o
   3  -3   3      470.65      475.69      4.32 o
   4  -3   3      164.59      169.28      3.01 o
   5  -3   3      374.25      401.89      7.87 o
   6  -3   3       30.77       27.08      3.76 o
   7  -3   3       19.51       19.99      3.76 o
   8  -3   3        1.38       -3.83      6.69 o
 -11  -2   3       53.40       55.72      5.38 o
 -10  -2   3       98.82      108.31      3.00 o
  -9  -2   3       14.22       15.75      2.91 o
  -8  -2   3      423.08      405.73      6.16 o
  -7  -2   3      766.40      770.29      8.50 o
  -6  -2   3      213.58      217.20      3.28 o
  -5  -2   3       37.80       41.12      1.90 o
  -4  -2   3      303.40      341.17      2.29 o
  -3  -2   3     1092.97     1098.73      5.47 o
  -2  -2   3      837.62      788.46     11.03 o
   1  -2   3      121.78      126.09      2.66 o
   2  -2   3       52.57       56.80      0.97 o
   3  -2   3      299.38      298.59      4.22 o
   4  -2   3      430.58      440.06     10.15 o
   5  -2   3      408.57      423.41      8.49 o
   6  -2   3       57.31       57.03      3.39 o
   7  -2   3       14.67       17.35      3.42 o
   8  -2   3       32.80       34.62      3.66 o
   9  -2   3       33.94       38.64      5.13 o
 -11  -1   3       28.65       25.79      3.82 o
 -10  -1   3        7.76        6.91      3.01 o
  -9  -1   3      156.70      158.63      3.98 o
  -8  -1   3      604.79      612.75      7.43 o
  -7  -1   3      250.98      254.39      6.26 o
  -6  -1   3       17.32       19.72      2.86 o
  -5  -1   3      247.63      235.34      2.19 o
  -4  -1   3      668.58      692.90      7.20 o
  -3  -1   3     1810.43     1752.00      7.24 o
  -2  -1   3      352.35      373.32      4.02 o
  -1  -1   3     3331.35     2956.26     35.63 o
   0  -1   3      146.37      150.20      2.28 o
   1  -1   3      297.41      292.39      3.48 o
   2  -1   3       87.24      101.39      1.49 o
   3  -1   3      240.31      246.36      2.86 o
   4  -1   3       47.98       42.15      1.89 o
   5  -1   3       33.73       33.93      2.61 o
   6  -1   3        7.83        7.81      3.81 o
   7  -1   3       60.04       66.98      6.86 o
   8  -1   3       10.29        4.41      2.90 o
   9  -1   3        0.25       -0.19      6.01 o
 -11   0   3       43.65       45.65      3.82 o
 -10   0   3       48.83       51.91      3.38 o
  -9   0   3      101.58      102.24      3.25 o
  -8   0   3        0.14       -0.83      4.47 o
  -7   0   3      968.21      939.67     11.52 o
  -6   0   3      430.54      447.30      5.24 o
  -5   0   3        1.49        5.39      1.76 o
  -4   0   3        0.31        0.50      1.43 o
  -3   0   3      272.66      251.79      3.19 o
  -2   0   3      630.79      591.09      3.84 o
  -1   0   3     1425.75     1216.98      7.89 o
   0   0   3     1080.80     1012.37      5.95 o
   1   0   3     1975.02     1784.80     58.86 o
   2   0   3      131.78      133.26      2.35 o
   3   0   3      115.84      114.86      2.17 o
   4   0   3        5.62        5.91      1.69 o
   5   0   3     1125.38     1137.04      9.46 o
   6   0   3      258.78      252.09      6.12 o
   7   0   3       57.86       59.37      3.14 o
   8   0   3      155.70      151.97      3.74 o
   9   0   3       14.85       16.38      4.41 o
 -11   1   3       27.43       24.53      3.71 o
 -10   1   3        8.48        8.34      3.20 o
  -9   1   3      150.85      150.92      5.31 o
  -7   1   3      245.13      245.24      8.34 o
  -6   1   3       23.14       21.02      2.66 o
  -4   1   3      611.02      671.44      8.65 o
  -2   1   3      369.19      379.25      2.18 o
  -1   1   3     3521.78     2808.06     58.66 o
   1   1   3      300.43      297.45      4.30 o
   4   1   3       54.54       46.88      2.75 o
   5   1   3       35.17       36.29      2.43 o
   6   1   3       16.01       13.20      2.90 o
   7   1   3       58.06       60.47      5.21 o
   8   1   3        9.18        3.33      3.61 o
   9   1   3        0.07        0.05      5.04 o
 -11   2   3       52.17       52.72      4.63 o
 -10   2   3       96.83      102.08      5.91 o
  -9   2   3       11.41       17.40      5.42 o
  -8   2   3      410.06      400.87      6.55 o
  -7   2   3      737.10      723.82      9.85 o
  -6   2   3      221.70      231.23      5.83 o
  -5   2   3       36.93       43.93      3.13 o
  -4   2   3      278.82      333.33      6.34 o
  -3   2   3      980.59     1068.66      5.02 o
  -2   2   3      877.39      855.31      5.22 o
  -1   2   3     1840.95     1759.81      6.43 o
   0   2   3      917.50      905.20      5.38 o
   1   2   3      142.39      141.75      2.15 o
   2   2   3       54.95       58.40      1.61 o
   3   2   3      289.79      293.11      6.07 o
   4   2   3      428.32      455.92      8.53 o
   5   2   3      427.82      427.78      5.64 o
   6   2   3       59.31       56.03      2.88 o
   7   2   3       14.36       16.44      4.39 o
   8   2   3       39.20       42.85      4.30 o
  -9   3   3       30.83       32.32      5.79 o
  -8   3   3       13.24        9.04      3.70 o
  -7   3   3       50.46       50.59      4.02 o
  -6   3   3       95.31       88.38      3.82 o
  -5   3   3      408.81      413.88      6.99 o
  -3   3   3      119.94      129.10      1.77 o
  -2   3   3      239.68      246.55      5.74 o
  -1   3   3     1158.46     1136.95      4.69 o
   0   3   3      154.93      156.59      2.54 o
   1   3   3     1150.89     1193.24     26.19 o
   2   3   3      486.69      511.98     13.50 o
   3   3   3      467.46      457.24      7.94 o
   4   3   3      149.55      154.54      5.22 o
   5   3   3      393.24      396.82      6.47 o
   6   3   3       40.31       40.10      3.34 o
   7   3   3       24.83       23.92      3.51 o
   8   3   3        1.92       -1.21      7.36 o
  -8   4   3       21.42       16.24      4.49 o
  -7   4   3       30.47       24.52      4.39 o
  -5   4   3      320.72      335.43      6.55 o
  -2   4   3       95.89      101.99      2.33 o
  -1   4   3      361.14      388.93      7.47 o
   0   4   3       11.43       12.54      4.11 o
   1   4   3      742.28      745.58      5.14 o
   3   4   3       10.14        6.66      4.76 o
   4   4   3      426.94      420.92      8.88 o
   5   4   3      493.05      494.57      7.40 o
   6   4   3       15.67        8.89      3.78 o
   7   4   3        8.37        5.94      3.52 o
   8   4   3       41.53       39.45      5.97 o
  -8   5   3        7.16        8.19      5.95 o
  -7   5   3       57.82       57.79      4.99 o
  -6   5   3        5.22       -0.18      5.24 o
   3   5   3      378.08      377.61      8.06 o
   4   5   3       54.74       45.38      5.18 o
   5   5   3      222.22      224.75      7.08 o
   6   5   3      110.92      122.02      4.11 o
   7   5   3      128.12      129.14      6.23 o
   8   5   3        4.76        3.05      5.78 o
  -7   6   3       70.18       71.05      6.27 o
   2   6   3      200.40      190.11      5.84 o
   3   6   3      120.88      120.33      5.20 o
   4   6   3       94.60       96.68      5.94 o
   5   6   3      113.01      123.87      4.23 o
   6   6   3       52.72       52.06      4.14 o
   7   6   3        6.34        1.77      2.72 o
   2   7   3      122.76      110.32      6.54 o
   3   7   3      214.41      224.37      6.85 o
   4   7   3        7.07        8.43      4.21 o
   5   7   3       18.65       18.10      5.66 o
   6   7   3       14.17       14.14      7.44 o
   3   8   3       66.28       63.63      7.79 o
   4   8   3       37.65       27.76      8.17 o
   5   8   3       16.90       14.21      8.71 o
  -3 -10   4        8.68        7.63      8.36 o
  -2 -10   4        0.72       -1.55      6.04 o
  -1 -10   4       19.33       12.20      5.58 o
   1 -10   4       26.72       28.05      4.86 o
  -6  -9   4      206.74      229.91      5.18 o
  -5  -9   4       46.50       32.03     22.84 o
  -3  -9   4      153.02      172.32      5.58 o
  -1  -9   4      134.99      125.83      3.71 o
   0  -9   4       92.61       92.23      4.56 o
   1  -9   4       45.15       48.67      7.79 o
   2  -9   4       10.88        6.41      3.60 o
   3  -9   4       34.61       34.96      5.65 o
  -7  -8   4       37.61       40.55      3.50 o
  -6  -8   4       19.51       17.56      3.50 o
  -5  -8   4       31.30       25.88      2.77 o
  -4  -8   4       15.05       13.38      2.55 o
  -3  -8   4       45.48       39.38      3.31 o
  -2  -8   4      151.76      142.22      3.18 o
  -1  -8   4      183.81      188.35      3.60 o
   0  -8   4       33.50       28.93      4.70 o
   1  -8   4       12.31       15.14      5.19 o
   2  -8   4       30.24       24.67      5.15 o
   3  -8   4       78.24       87.86      5.43 o
   4  -8   4       29.68       22.95      6.02 o
  -8  -7   4       24.67       28.54      4.40 o
  -7  -7   4       13.21       16.29      3.39 o
  -6  -7   4       91.31       90.56      8.28 o
  -5  -7   4       59.37       57.87      2.62 o
  -4  -7   4      186.93      208.20      3.68 o
  -3  -7   4       60.66       61.67      2.31 o
  -2  -7   4       44.09       41.15      2.50 o
  -1  -7   4      293.32      304.24      8.39 o
   0  -7   4      151.35      149.95      4.84 o
   1  -7   4      161.42      163.06      6.60 o
   2  -7   4       78.99       84.08      3.44 o
   3  -7   4       60.65       56.83      5.76 o
   4  -7   4      162.12      168.74      6.07 o
  -9  -6   4       79.07       88.59      5.08 o
  -8  -6   4       56.05       53.46      4.39 o
  -7  -6   4       21.89       17.54      2.89 o
  -6  -6   4      157.35      145.73      3.25 o
  -5  -6   4      108.61      106.28      3.89 o
  -4  -6   4       46.32       44.58      2.19 o
  -3  -6   4      181.68      192.62      2.86 o
  -2  -6   4     1036.54      992.77      8.56 o
  -1  -6   4      123.11      114.80      2.58 o
   0  -6   4       30.01       31.17      2.28 o
   1  -6   4        0.05       -0.29      2.53 o
   2  -6   4      439.35      439.13      6.16 o
   3  -6   4      292.93      303.76      6.86 o
   4  -6   4       47.95       49.01      6.08 o
 -10  -5   4       20.07       17.83      5.40 o
  -9  -5   4       12.74       20.61      5.46 o
  -8  -5   4      149.59      165.31      5.66 o
  -7  -5   4      200.49      193.14      4.25 o
  -6  -5   4       21.15       16.68      2.56 o
  -5  -5   4       12.17       14.94      2.36 o
  -4  -5   4      208.74      197.60      4.58 o
  -3  -5   4     1020.08      958.48     17.24 o
  -2  -5   4      195.24      202.00      5.41 o
  -1  -5   4      198.00      178.62      4.48 o
   0  -5   4      243.85      246.28      4.13 o
   1  -5   4      485.36      476.40      4.78 o
   2  -5   4      297.01      284.85      5.52 o
   3  -5   4       15.05        4.19      4.29 o
   4  -5   4      230.14      227.29      7.05 o
   6  -5   4       18.50       11.60      8.47 o
 -10  -4   4       80.45       91.91      5.13 o
  -9  -4   4      150.85      151.69      3.77 o
  -8  -4   4      157.79      161.41      3.93 o
  -7  -4   4      110.03      115.21      2.65 o
  -6  -4   4      150.26      146.47      3.94 o
  -5  -4   4      535.58      537.47      6.46 o
  -4  -4   4      195.10      217.37     11.50 o
  -3  -4   4      458.76      444.01     11.73 o
  -2  -4   4     1170.42     1169.09     21.64 o
  -1  -4   4     1404.44     1403.61     12.70 o
   0  -4   4      188.05      186.44      2.78 o
   1  -4   4      120.31      121.19      2.38 o
   2  -4   4      524.00      498.30     15.14 o
   3  -4   4      720.33      714.18      7.99 o
   4  -4   4       41.10       42.58      2.73 o
   5  -4   4      118.69      115.47      5.11 o
   6  -4   4      142.11      151.95      5.69 o
 -10  -3   4       48.17       54.70      3.43 o
  -9  -3   4       22.97       21.15      2.88 o
  -8  -3   4      125.22      116.98      2.97 o
  -7  -3   4       11.92       11.56      2.12 o
  -6  -3   4       64.50       59.30      1.92 o
  -5  -3   4       97.57       90.84      2.70 o
  -4  -3   4       87.69       77.60      2.07 o
  -3  -3   4      124.11      141.58      2.51 o
  -2  -3   4      728.48      755.84      6.53 o
  -1  -3   4      706.06      672.76      6.34 o
   0  -3   4     2449.85     2475.96     18.11 o
   1  -3   4      270.78      277.66      3.20 o
   2  -3   4      112.51      111.76      2.67 o
   3  -3   4       95.03      101.90      2.48 o
   4  -3   4      432.99      426.61      6.13 o
   5  -3   4       47.78       47.94      4.71 o
   6  -3   4       96.57       90.05      5.07 o
   7  -3   4        5.38        4.46      5.71 o
 -11  -2   4       33.05       36.37      5.58 o
 -10  -2   4       19.45       17.99      3.11 o
  -9  -2   4       79.86       83.79      2.86 o
  -8  -2   4       52.68       57.70      2.83 o
  -7  -2   4      474.29      479.09      4.06 o
  -6  -2   4      275.51      261.33      4.00 o
  -5  -2   4       89.93       88.67      1.87 o
  -4  -2   4       33.05       40.32      1.13 o
  -3  -2   4      426.22      473.45      3.50 o
  -2  -2   4     1100.36     1240.54      9.32 o
  -1  -2   4     1847.21     1853.29     13.37 o
   0  -2   4     1380.75     1416.97     12.28 o
   1  -2   4     1137.53     1233.70     11.85 o
   2  -2   4      192.96      194.00      2.01 o
   3  -2   4      113.32      129.79      2.23 o
   4  -2   4      362.18      367.22      7.94 o
   5  -2   4      285.83      308.62      4.97 o
   6  -2   4      126.96      130.43      3.91 o
   7  -2   4       18.05       15.41      3.91 o
   8  -2   4        4.20        2.99      4.71 o
 -11  -1   4       43.90       49.38      3.97 o
 -10  -1   4      101.95      108.98      3.59 o
  -9  -1   4       19.52       16.58      2.81 o
  -8  -1   4       43.41       46.20      3.52 o
  -7  -1   4       36.68       34.44      3.86 o
  -6  -1   4        7.84        9.84      2.22 o
  -5  -1   4       52.77       61.17      1.66 o
  -4  -1   4      135.30      116.62      3.30 o
  -3  -1   4       78.96      106.61      2.00 o
   0  -1   4     1763.04     1764.86     20.35 o
   1  -1   4      440.02      485.59      6.16 o
   2  -1   4      108.24      104.36      1.57 o
   3  -1   4       19.82       18.30      1.81 o
   4  -1   4      142.39      145.21      2.66 o
   5  -1   4      175.41      175.34      4.04 o
   6  -1   4       61.61       60.08      3.70 o
   7  -1   4      152.43      147.34      9.02 o
   8  -1   4       50.50       50.92      6.36 o
 -11   0   4       59.70       55.38      3.92 o
 -10   0   4       33.89       31.53      5.66 o
  -9   0   4      444.17      436.50      8.36 o
  -8   0   4     1949.80     1930.71     16.85 o
  -7   0   4      175.96      197.56      5.10 o
  -6   0   4       29.95       26.35      3.64 o
  -5   0   4        6.08        5.14      1.92 o
  -4   0   4      644.56      669.79      4.57 o
  -3   0   4      133.74      134.26      4.06 o
  -2   0   4      331.11      312.40      2.96 o
  -1   0   4      832.25      763.15     26.57 o
   0   0   4      311.64      339.72      3.40 o
   1   0   4        6.55       10.32      1.45 o
   2   0   4        2.36        2.40      1.75 o
   3   0   4       51.68       50.20      1.90 o
   4   0   4      252.96      275.32      4.86 o
   5   0   4       20.72       15.44      2.93 o
   6   0   4      136.46      139.02      4.28 o
   7   0   4       20.88       15.88      4.15 o
   8   0   4       24.42       23.38      4.36 o
 -11   1   4       38.75       46.19      4.83 o
 -10   1   4      107.04      107.22      3.56 o
  -9   1   4       18.76       19.18      5.15 o
  -8   1   4       37.87       35.34      4.65 o
  -7   1   4       25.18       28.35      4.27 o
  -6   1   4       12.43       13.03      3.91 o
  -5   1   4       52.94       59.18      3.48 o
  -4   1   4      120.19      106.23      4.63 o
  -3   1   4       95.13      121.44      2.52 o
  -2   1   4      271.21      254.28      2.38 o
  -1   1   4      111.49      123.07      1.61 o
   0   1   4     1855.70     1814.27     20.03 o
   1   1   4      485.43      531.82      3.57 o
   2   1   4      107.81      103.01      2.00 o
   3   1   4       23.86       24.63      2.72 o
   4   1   4      178.90      181.66      3.80 o
   5   1   4      205.59      208.84      3.46 o
   6   1   4       62.75       59.09      3.37 o
   7   1   4      144.03      154.12      8.95 o
   8   1   4       49.21       50.15      5.56 o
 -11   2   4       32.43       30.01      5.06 o
  -7   2   4      475.53      474.05      7.37 o
  -6   2   4      311.82      304.68      4.53 o
  -4   2   4       30.63       37.66      2.10 o
  -3   2   4      434.66      468.55      3.44 o
  -2   2   4     1189.04     1247.90      7.33 o
  -1   2   4     1982.04     1915.52      9.17 o
   0   2   4     1350.30     1414.65      5.90 o
   1   2   4     1186.67     1245.62     21.47 o
   4   2   4      360.61      336.22      7.95 o
   5   2   4      307.56      321.93      5.89 o
   6   2   4      144.23      133.94      4.00 o
   7   2   4       16.23       12.33      7.85 o
   8   2   4        4.15        8.16      4.42 o
 -11   3   4       28.34       28.42      4.71 o
  -7   3   4       12.98        8.10      3.73 o
  -6   3   4       59.94       61.97      3.60 o
  -5   3   4       95.22       89.91      3.82 o
  -2   3   4      770.31      809.73      6.10 o
  -1   3   4      682.81      647.14      6.29 o
   0   3   4     2478.44     2448.90     19.92 o
   3   3   4       82.22       87.56      4.07 o
   4   3   4      431.04      413.86      9.07 o
   5   3   4       60.66       59.72      3.16 o
   6   3   4      101.07       89.71      5.02 o
   7   3   4        4.14        5.85      7.04 o
   8   3   4       16.96       17.81      5.19 o
  -6   4   4      153.84      151.49      4.80 o
  -5   4   4      501.95      520.95      7.63 o
  -2   4   4     1145.14     1104.93      9.87 o
  -1   4   4     1322.98     1415.07      9.99 o
   4   4   4       42.22       41.90      4.97 o
   5   4   4      109.36      113.23      4.02 o
   6   4   4      158.90      164.67      6.10 o
   7   4   4       45.07       36.70      5.04 o
   3   5   4       18.72       16.30      4.50 o
   4   5   4      254.78      256.73      7.54 o
   5   5   4      225.13      242.67      6.10 o
   6   5   4       19.35       18.18      3.85 o
   7   5   4       13.37       10.23      6.05 o
  -3   6   4      184.39      179.63      4.91 o
   2   6   4      416.15      433.21      9.33 o
   3   6   4      274.88      292.27      7.90 o
   4   6   4       45.32       45.20      5.75 o
   5   6   4       22.40       21.72      3.96 o
   6   6   4      131.07      137.43      4.44 o
   2   7   4       74.27       77.36      6.67 o
   3   7   4       63.09       55.97      6.74 o
   4   7   4      168.78      169.23      5.05 o
   5   7   4       35.76       39.88      4.88 o
   3   8   4       63.05       51.76      8.00 o
   4   8   4       27.44       32.59      9.19 o
  -6  -9   5       30.62       30.84      4.81 o
  -5  -9   5       11.05       13.16      4.69 o
  -4  -9   5        7.20        7.46      5.79 o
  -3  -9   5       40.47       34.29      4.79 o
  -2  -9   5       47.62       42.48      4.74 o
  -1  -9   5        4.11        3.45      5.19 o
   0  -9   5        7.59        8.26      3.96 o
   1  -9   5       43.76       39.96      7.51 o
   2  -9   5       60.25       32.87      6.86 o
  -7  -8   5       50.90       46.26      7.11 o
  -6  -8   5        6.79        2.74      2.91 o
  -5  -8   5       47.29       44.61      5.00 o
  -4  -8   5      120.48      121.43      8.91 o
  -3  -8   5       85.98       83.00      6.59 o
  -2  -8   5      148.25      149.29     11.07 o
  -1  -8   5      166.81      170.83      5.09 o
   0  -8   5       65.62       71.52     15.05 o
   1  -8   5       80.16       82.36      5.00 o
   2  -8   5        4.31        2.24      2.89 o
  -8  -7   5       24.84       27.22      4.78 o
  -7  -7   5       58.03       58.18      3.24 o
  -6  -7   5      142.76      146.69      6.39 o
  -5  -7   5      192.67      188.78      7.59 o
  -4  -7   5        9.30        4.92      2.50 o
  -3  -7   5       88.46       82.68      3.34 o
  -2  -7   5       47.12       43.53      2.81 o
  -1  -7   5      257.83      266.31      4.02 o
   0  -7   5       59.14       56.96      5.01 o
   1  -7   5       38.95       32.84      3.67 o
   2  -7   5       24.01       27.48      6.96 o
  -9  -6   5       16.10       17.26      5.01 o
  -8  -6   5       42.37       42.13      4.70 o
  -7  -6   5      116.00      123.40      4.10 o
  -6  -6   5      111.87      118.36      2.94 o
  -5  -6   5      128.38      127.39      4.50 o
  -4  -6   5      356.72      345.88      5.90 o
  -3  -6   5      223.24      208.37      4.84 o
  -2  -6   5      519.10      518.52      8.76 o
  -1  -6   5      379.66      412.74      5.81 o
   0  -6   5       87.37       81.18      3.06 o
   1  -6   5       76.25       76.38      2.51 o
   2  -6   5       59.05       57.51      7.53 o
   3  -6   5       81.65       84.12      4.40 o
  -9  -5   5      110.77      109.01      5.16 o
  -8  -5   5        4.66        3.04      4.09 o
  -7  -5   5       31.15       30.54      2.83 o
  -6  -5   5      368.23      376.48      5.76 o
  -5  -5   5      637.72      638.80      8.32 o
  -4  -5   5       13.03       11.63      1.94 o
  -3  -5   5      201.48      192.27      5.13 o
  -2  -5   5      351.75      341.43      4.85 o
  -1  -5   5      830.09      821.03      5.38 o
   0  -5   5      234.45      248.82      3.51 o
   1  -5   5       89.59       85.16      2.44 o
   2  -5   5      159.60      161.96      9.39 o
   3  -5   5      206.74      211.14      6.72 o
 -10  -4   5        4.61        6.31      5.88 o
  -9  -4   5        4.26        3.18      5.16 o
  -8  -4   5      127.10      130.28      4.97 o
  -7  -4   5      449.43      440.70      5.98 o
  -6  -4   5      118.41      121.45      5.53 o
  -5  -4   5       77.88       73.37      2.22 o
  -4  -4   5      389.35      397.83      4.57 o
  -3  -4   5      920.25      962.03      6.08 o
  -2  -4   5      632.23      620.72      4.80 o
  -1  -4   5       39.68       33.36      1.99 o
   0  -4   5      281.28      294.69      4.28 o
   1  -4   5      118.59      121.58      3.06 o
   2  -4   5       40.13       39.86      3.17 o
   3  -4   5      168.98      160.27      5.67 o
   4  -4   5       18.33       14.61      5.12 o
 -10  -3   5       29.69       22.03      5.97 o
  -9  -3   5      111.49      121.29      8.27 o
  -8  -3   5      121.90      113.55      3.23 o
  -7  -3   5      184.36      194.37      3.16 o
  -6  -3   5      503.62      517.78      4.11 o
  -5  -3   5      338.05      346.17      4.53 o
  -4  -3   5      303.32      310.20      4.41 o
  -3  -3   5      604.70      615.72     18.59 o
  -2  -3   5     1232.47     1277.79      8.25 o
  -1  -3   5     1608.22     1569.37     27.09 o
   0  -3   5      195.14      222.54      4.04 o
   1  -3   5       45.53       40.76      1.70 o
   2  -3   5      384.79      400.10      5.40 o
   3  -3   5      113.23      115.83      2.79 o
   4  -3   5      602.54      624.82      8.26 o
   5  -3   5      313.71      316.98      7.79 o
 -10  -2   5       21.57       15.31      5.63 o
  -9  -2   5      230.76      240.31      4.31 o
  -8  -2   5       30.99       27.46      2.83 o
  -7  -2   5      259.23      265.08      4.05 o
  -6  -2   5       43.78       48.09      2.21 o
  -5  -2   5        7.22       14.61      2.00 o
  -4  -2   5       69.51       64.86      1.92 o
  -3  -2   5     1294.78     1415.24      8.39 o
  -2  -2   5       81.44       77.32      1.63 o
  -1  -2   5      235.36      259.53      3.24 o
   0  -2   5      108.14      100.68      1.54 o
   1  -2   5       95.32       86.65      1.74 o
   2  -2   5       11.67       10.91      1.83 o
   3  -2   5       27.47       26.34      1.99 o
   4  -2   5      290.55      304.96      4.64 o
   5  -2   5      164.95      162.18      6.11 o
   6  -2   5       75.60       76.29      5.37 o
 -10  -1   5        1.92        0.95      4.02 o
  -9  -1   5       24.16       26.61      3.75 o
  -8  -1   5      143.19      133.02      3.45 o
  -7  -1   5      286.78      302.41      4.38 o
  -6  -1   5       97.06      100.28      2.20 o
  -5  -1   5       25.80       26.11      2.02 o
  -4  -1   5      337.45      380.27      4.15 o
  -3  -1   5       96.26      103.09      2.99 o
  -2  -1   5      169.75      175.27      2.63 o
  -1  -1   5      177.80      165.99      3.82 o
   0  -1   5       15.48       15.51      1.10 o
   1  -1   5      304.62      323.61      3.38 o
   2  -1   5       11.80        8.79      2.07 o
   3  -1   5       13.36       10.26      2.18 o
   4  -1   5       37.79       34.15      2.88 o
   5  -1   5      378.79      419.96     10.15 o
   6  -1   5      194.12      202.29      4.69 o
   7  -1   5       13.51       12.36      6.72 o
 -11   0   5       27.86       20.95      5.79 o
 -10   0   5      102.58       98.02      5.62 o
  -9   0   5      132.49      124.78      4.02 o
  -8   0   5      487.30      494.96      8.08 o
  -7   0   5       19.08       17.55      4.27 o
  -6   0   5        9.77        7.21      3.66 o
  -5   0   5      276.76      282.04      4.57 o
  -4   0   5     1240.41     1387.25      7.74 o
  -3   0   5      474.73      491.33     12.83 o
  -2   0   5       56.04       58.05      1.13 o
  -1   0   5       82.00       90.45      1.43 o
   0   0   5      134.39      168.67      1.91 o
   1   0   5       11.96       19.69      1.96 o
   2   0   5      208.42      222.59      2.84 o
   3   0   5      197.85      200.50      2.47 o
   4   0   5       16.73       11.67      3.12 o
   5   0   5        4.59        4.39      3.59 o
   6   0   5       22.54       22.41      6.38 o
   7   0   5      179.21      167.62      5.76 o
 -11   1   5       25.83       24.33      5.17 o
 -10   1   5        3.99        4.56      6.61 o
  -9   1   5       28.91       34.52      5.83 o
  -3   1   5       85.83      100.39      2.18 o
  -2   1   5      215.15      216.25      2.13 o
  -1   1   5      192.44      187.52      2.09 o
   0   1   5       16.73       18.59      2.70 o
   1   1   5      314.55      326.33      5.24 o
   2   1   5       14.98       11.72      2.68 o
   3   1   5        7.73        6.92      3.08 o
   4   1   5       38.50       33.72      4.21 o
   5   1   5      377.02      409.51      6.35 o
   6   1   5      192.89      196.23      4.80 o
   7   1   5       16.67       12.25      6.39 o
 -11   2   5       24.70       18.84      5.59 o
  -3   2   5     1320.67     1429.77      8.07 o
  -2   2   5       79.08       74.17      1.76 o
  -1   2   5      266.61      278.21      2.74 o
   1   2   5       91.97       80.21      3.33 o
   3   2   5       28.35       23.34      4.27 o
   5   2   5      158.25      159.78      4.14 o
   6   2   5       71.93       69.78      3.85 o
   7   2   5       80.76       79.47      5.39 o
  -3   3   5      566.22      600.27      8.09 o
  -2   3   5     1273.05     1281.86     43.81 o
  -1   3   5     1711.42     1713.21     11.87 o
   3   3   5      131.57      130.31      5.10 o
   4   3   5      604.26      608.90     11.47 o
   5   3   5      293.62      300.16      5.82 o
   6   3   5      101.50      103.51      3.67 o
   7   3   5       17.57       19.71      6.61 o
  -3   4   5      927.90      965.63     10.62 o
  -1   4   5       30.54       27.10      3.50 o
   3   4   5      145.44      155.98      5.74 o
   4   4   5       20.09       20.50      4.93 o
   5   4   5      127.93      135.00      3.97 o
   6   4   5       12.30       11.17      4.28 o
   7   4   5       13.47       10.40      5.74 o
 -10   5   5       90.07       90.67      4.86 o
  -3   5   5      202.32      201.21      5.11 o
   2   5   5      153.49      161.39      6.03 o
   3   5   5      206.24      210.41      6.89 o
   4   5   5       40.66       32.43      4.85 o
   5   5   5       74.99       71.33      3.82 o
   6   5   5       11.94       10.25      4.17 o
  -9   6   5       16.14       14.49      5.10 o
  -4   6   5      348.46      346.17      7.09 o
  -3   6   5      192.09      202.92      5.25 o
   2   6   5       57.56       60.52      4.90 o
   3   6   5       98.00      112.66      5.87 o
   4   6   5       58.60       70.99      5.23 o
   5   6   5       40.13       36.72      3.85 o
   6   6   5        1.35       -1.28      6.20 o
  -8   7   5       28.42       27.99      6.44 o
  -7   7   5       54.76       54.90      5.40 o
  -6   7   5      123.41      123.39      5.34 o
  -5   7   5      175.06      179.78      5.67 o
   1   7   5       29.89       21.78      6.41 o
   2   7   5       31.75       37.07      6.51 o
   3   7   5       94.93       98.47      7.48 o
   4   7   5        7.49       10.20      6.50 o
   5   7   5       61.18       57.95      6.09 o
   1   8   5       77.65       72.09      8.00 o
   2   8   5        3.87        1.66      8.60 o
   3   8   5      138.42       93.74      7.68 o
  -4  -9   6       56.51       68.93      5.43 o
  -3  -9   6        3.10        2.76      5.01 o
  -2  -9   6        5.37        3.30      3.08 o
  -1  -9   6       26.56       27.43      5.61 o
   0  -9   6       84.86       84.40      5.91 o
  -7  -8   6        9.34        9.80      4.87 o
  -6  -8   6       69.66       65.44      4.87 o
  -5  -8   6       39.92       44.59      4.54 o
  -4  -8   6       27.41       27.56      3.79 o
  -3  -8   6      154.39      152.95      4.00 o
  -2  -8   6      140.06      136.09      3.84 o
  -1  -8   6       14.17        8.80      4.85 o
   0  -8   6       10.92       10.34      4.55 o
  -8  -7   6       57.72       63.72      5.36 o
  -7  -7   6       29.07       27.84      3.21 o
  -6  -7   6       51.24       45.56      2.90 o
  -5  -7   6       46.41       50.14      5.57 o
  -4  -7   6      168.18      165.15      4.34 o
  -3  -7   6       64.56       59.12      4.27 o
  -2  -7   6       19.61       15.25      3.77 o
  -1  -7   6       50.97       52.58      2.88 o
   0  -7   6       99.41      102.76      2.98 o
   1  -7   6      146.34      138.75      5.37 o
   2  -7   6       16.68       15.69      5.07 o
  -9  -6   6       28.61       35.05      5.53 o
  -8  -6   6       18.04       16.82      5.07 o
  -7  -6   6       20.66       18.19      3.12 o
  -6  -6   6       64.14       67.10      2.50 o
  -5  -6   6      309.63      322.88      5.50 o
  -4  -6   6        6.56        0.48      2.86 o
  -3  -6   6      111.64      107.84      2.94 o
  -2  -6   6        8.88        6.65      2.88 o
  -1  -6   6       86.75       90.83      2.63 o
   0  -6   6       33.97       33.10      2.72 o
   1  -6   6       56.11       48.63      4.85 o
   2  -6   6       97.68       97.10      4.74 o
   3  -6   6        8.97        8.25      5.26 o
  -9  -5   6       17.16       12.07      5.45 o
  -8  -5   6       56.97       56.56      4.71 o
  -7  -5   6       97.12       99.83      2.82 o
  -6  -5   6      138.08      138.62      4.44 o
  -5  -5   6       25.93       21.27      2.26 o
  -4  -5   6      227.02      223.51      3.65 o
  -3  -5   6       96.94       96.04      3.50 o
  -2  -5   6      103.68      105.30      3.86 o
  -1  -5   6      111.14      101.12      3.61 o
   0  -5   6       72.60       70.82      2.89 o
   1  -5   6       36.36       38.02      2.78 o
   2  -5   6       13.06       14.40      3.93 o
   3  -5   6       65.67       63.46      4.56 o
  -9  -4   6       20.60       20.48      4.26 o
  -8  -4   6       31.55       32.83      3.66 o
  -7  -4   6       24.89       18.12      3.44 o
  -6  -4   6      417.76      426.04      5.77 o
  -5  -4   6      271.50      257.52      4.67 o
  -4  -4   6       20.54       20.12      1.91 o
  -3  -4   6      258.95      264.97      4.51 o
  -2  -4   6      794.89      801.91      7.66 o
  -1  -4   6      161.19      153.15      4.86 o
   0  -4   6       14.97       13.39      2.06 o
   1  -4   6       80.43       64.43      4.27 o
   2  -4   6      280.19      288.41      7.50 o
   3  -4   6       30.20       30.34      4.83 o
   4  -4   6        1.94        0.24      0.49 o
  -9  -3   6       14.99       13.65      5.90 o
  -8  -3   6       80.12       92.55      5.42 o
  -7  -3   6      157.45      169.66      3.02 o
  -6  -3   6       11.92       11.57      2.88 o
  -5  -3   6       99.16      107.94      2.31 o
  -4  -3   6      141.53      138.17      2.14 o
  -3  -3   6      107.69      110.52      4.84 o
  -2  -3   6        6.69       14.37      4.11 o
  -1  -3   6       52.93       52.71      2.09 o
   0  -3   6      121.74      107.46      2.61 o
   1  -3   6       32.19       32.88      1.91 o
   2  -3   6       10.24        8.78      2.34 o
   3  -3   6       44.19       43.84      3.44 o
   4  -3   6       33.10       27.03      3.51 o
  -9  -2   6      237.37      248.87      6.17 o
  -8  -2   6      248.42      259.70     14.16 o
  -7  -2   6       96.07       91.11      4.01 o
  -6  -2   6      324.91      316.60      4.45 o
  -5  -2   6      183.89      202.33      2.75 o
  -4  -2   6      244.37      256.44      3.05 o
  -3  -2   6      100.03      101.90      3.03 o
  -2  -2   6      814.23      819.17     31.97 o
  -1  -2   6       20.62       19.74      1.50 o
   0  -2   6      643.57      739.40      6.41 o
   1  -2   6      108.44      114.12      2.14 o
   2  -2   6      169.01      165.60      3.02 o
   3  -2   6       48.37       45.27      3.09 o
   4  -2   6      279.48      286.05      4.88 o
 -10  -1   6       18.70       12.12      6.83 o
  -9  -1   6      161.85      178.07      5.39 o
  -8  -1   6      581.84      630.24      6.36 o
  -7  -1   6      119.04      123.49      3.36 o
  -6  -1   6       48.09       48.37      5.42 o
  -5  -1   6      102.51      112.13      2.71 o
  -4  -1   6      170.00      176.09      5.31 o
  -3  -1   6      242.69      229.61      3.45 o
  -2  -1   6       73.00       78.45      2.25 o
  -1  -1   6      528.20      556.01      4.34 o
   0  -1   6      733.61      773.99      4.81 o
   1  -1   6       74.78       70.47      1.86 o
   2  -1   6       37.12       38.52      2.11 o
   3  -1   6      211.01      226.76      3.24 o
   4  -1   6      705.41      770.22     12.48 o
   5  -1   6       81.86       82.28      4.90 o
   6  -1   6       71.53       76.45      5.88 o
 -10   0   6        5.20        4.91      5.27 o
  -9   0   6       58.36       59.51      6.13 o
  -8   0   6       44.83       45.61      4.60 o
  -7   0   6       38.62       35.69      4.46 o
  -6   0   6       32.72       28.99      4.18 o
  -5   0   6      250.44      273.85      5.88 o
  -4   0   6       17.08       18.84      3.10 o
  -3   0   6       21.94       25.02      1.86 o
  -2   0   6      182.63      187.76      2.66 o
  -1   0   6       81.69       85.25      2.90 o
   0   0   6        4.59        5.94      2.27 o
   1   0   6      194.28      196.74      2.77 o
   2   0   6       15.59       15.45      2.38 o
   3   0   6       12.40       12.06      3.68 o
   4   0   6      163.14      154.67      5.82 o
   5   0   6        6.00        4.68      3.93 o
 -11   1   6       50.31       44.00      5.49 o
 -10   1   6       19.13       14.73      6.30 o
  -9   1   6      153.99      154.79      5.18 o
  -8   1   6      568.94      612.41     10.48 o
  -7   1   6      114.64      113.01      4.56 o
  -6   1   6       48.54       45.68      3.04 o
  -3   1   6      231.14      221.70      2.77 o
  -2   1   6       71.29       76.70      2.61 o
  -1   1   6      525.39      547.11      6.08 o
   1   1   6       63.45       61.27      3.39 o
   2   1   6       32.50       33.13      2.75 o
   3   1   6      199.08      215.11      6.41 o
   4   1   6      684.64      751.67     16.67 o
   5   1   6       77.59       71.82      4.26 o
   6   1   6       68.36       68.55      4.08 o
 -10   2   6       59.23       53.55      5.48 o
  -9   2   6      235.53      223.60      6.45 o
  -5   2   6      194.84      191.24      5.46 o
  -4   2   6      242.83      259.49      5.89 o
  -3   2   6       78.10       72.47      2.51 o
  -2   2   6      827.18      823.85     10.48 o
  -1   2   6       30.54       30.80      1.81 o
   0   2   6      645.89      762.63      7.85 o
   1   2   6      105.95      120.33      3.75 o
   3   2   6       40.28       41.20      4.49 o
   4   2   6      280.07      293.13      7.86 o
   5   2   6      104.88      103.35      5.45 o
   6   2   6       73.95       73.22      4.48 o
 -10   3   6        8.11        9.04      5.66 o
  -9   3   6       13.23       11.79      6.01 o
  -3   3   6      127.52      115.81      3.93 o
  -2   3   6        7.18        8.32      2.11 o
  -1   3   6       53.00       55.32      5.63 o
   1   3   6       32.69       41.52      4.48 o
   2   3   6       10.32        6.40      3.86 o
   3   3   6       36.15       35.70      3.83 o
   4   3   6       26.58       24.39      4.66 o
   5   3   6        7.05        4.39      3.47 o
   6   3   6        0.73        0.15      3.88 o
 -10   4   6       49.99       53.66      5.30 o
  -9   4   6       26.74       21.07      4.33 o
  -4   4   6       19.50       20.86      3.85 o
  -3   4   6      275.38      269.14      5.95 o
  -1   4   6      185.51      193.50      3.31 o
   2   4   6      288.43      300.12      7.96 o
   3   4   6       35.91       36.78      4.13 o
   4   4   6        3.13        1.52      2.31 o
   5   4   6        1.99        1.85      1.87 o
   6   4   6       13.79       11.97      4.31 o
  -9   5   6       17.25       14.15      5.04 o
  -8   5   6       49.51       47.71      4.76 o
  -7   5   6       87.24       94.23      4.58 o
  -5   5   6       28.71       27.55      3.94 o
  -2   5   6      102.45      104.82      4.32 o
   2   5   6       11.35        9.97      4.70 o
   3   5   6       57.01       56.73      5.64 o
   4   5   6       53.46       50.91      4.81 o
   5   5   6        8.81        8.26      4.60 o
  -9   6   6       23.17       28.84      4.71 o
  -8   6   6       19.90       12.82      5.39 o
  -7   6   6       16.55       10.13      4.28 o
  -6   6   6       56.38       57.12      4.38 o
  -4   6   6        7.10        4.98      5.01 o
   2   6   6       87.78       99.12      5.56 o
   3   6   6        6.41        4.42      6.37 o
   4   6   6       13.29        9.48      4.47 o
   5   6   6       14.35       17.05      4.54 o
  -8   7   6       57.21       59.36      5.49 o
  -7   7   6       29.00       28.89      5.52 o
  -6   7   6       47.84       43.76      5.74 o
  -5   7   6       54.16       51.22      5.80 o
   1   7   6      152.31      148.83      6.48 o
   2   7   6       14.57       11.71      6.53 o
   3   7   6      111.39      110.97      6.82 o
   4   7   6      137.91      134.93      4.57 o
   0   8   6       12.30       22.15      8.11 o
   1   8   6       83.97       75.50      8.04 o
   2   8   6      102.49       94.97      8.43 o
  -4  -9   7       23.43       22.45      4.51 o
  -3  -9   7       72.62       84.49      4.82 o
  -2  -9   7       51.68       58.63      5.22 o
  -6  -8   7        7.04        6.69      5.44 o
  -5  -8   7       32.34       31.29      3.86 o
  -4  -8   7       97.14      100.95      3.62 o
  -3  -8   7       45.07       46.41      3.57 o
  -2  -8   7       32.92       28.49      3.26 o
  -1  -8   7       42.73       39.06      4.12 o
   0  -8   7       67.91       64.95      6.67 o
  -7  -7   7       14.06       14.35      4.96 o
  -6  -7   7       32.57       35.23      3.86 o
  -5  -7   7       51.22       46.46      3.68 o
  -4  -7   7       91.06       94.11      7.92 o
  -3  -7   7      119.79      130.93      4.48 o
  -2  -7   7       54.68       46.78      5.91 o
  -1  -7   7        4.86        2.36      3.01 o
   0  -7   7        1.35        2.00      5.91 o
   1  -7   7       81.17       80.93      5.32 o
  -8  -6   7       25.88       25.88      3.43 o
  -7  -6   7       92.07       95.74      3.82 o
  -6  -6   7       23.99       24.11      3.90 o
  -5  -6   7       72.33       70.79      3.29 o
  -4  -6   7      124.61      122.25      3.25 o
  -3  -6   7      190.75      196.50      4.42 o
  -2  -6   7       60.76       59.98      3.38 o
  -1  -6   7      126.00      131.50      3.68 o
   0  -6   7      109.42      103.24      3.27 o
   1  -6   7       77.72       68.29      4.29 o
   2  -6   7       15.11       13.78      4.97 o
  -8  -5   7        0.99        0.27      3.33 o
  -7  -5   7       91.38       84.59      2.82 o
  -6  -5   7      267.93      292.85      4.57 o
  -5  -5   7      143.49      149.07      4.50 o
  -4  -5   7       14.63       14.00      2.98 o
  -3  -5   7      291.29      271.92      7.22 o
  -2  -5   7      344.15      369.15      8.29 o
  -1  -5   7       65.42       62.60      2.58 o
   0  -5   7        0.93        1.53      3.00 o
   1  -5   7       65.71       64.96      4.46 o
   2  -5   7      143.89      158.96      5.78 o
   3  -5   7      105.67      112.56      4.94 o
  -9  -4   7       20.53       16.55      5.50 o
  -8  -4   7       93.58       97.06      4.31 o
  -7  -4   7       61.47       69.05      3.75 o
  -6  -4   7        4.64        2.86      2.34 o
  -5  -4   7       33.18       40.19      2.54 o
  -4  -4   7      293.93      299.48      3.50 o
  -3  -4   7       17.66       13.25      2.46 o
  -2  -4   7       83.09       79.86      3.05 o
  -1  -4   7      122.09      134.24      3.52 o
   0  -4   7       54.20       52.74      2.42 o
   1  -4   7       45.89       43.45      2.70 o
   2  -4   7       46.81       43.06      4.37 o
   3  -4   7      110.58      108.88      4.69 o
 -10  -3   7      100.03       87.98      6.46 o
  -8  -3   7       24.60       25.01      7.09 o
  -7  -3   7      140.51      143.38      8.77 o
  -6  -3   7      127.00      143.28      2.93 o
  -5  -3   7      230.24      244.25      5.22 o
  -4  -3   7        1.17        3.88      2.52 o
  -3  -3   7      221.13      222.31      3.54 o
  -2  -3   7       34.17       32.14      2.08 o
  -1  -3   7       40.93       42.47      2.82 o
   0  -3   7       26.00       26.81      1.94 o
   1  -3   7      143.34      158.27      3.11 o
   2  -3   7       14.82       14.92      3.06 o
   3  -3   7       63.86       63.31      3.57 o
  -9  -2   7      230.81      253.85      6.15 o
  -8  -2   7      151.15      153.86      5.09 o
  -7  -2   7       50.89       45.85      4.48 o
  -6  -2   7        1.05        1.56      2.72 o
  -5  -2   7      393.81      413.51     12.65 o
  -4  -2   7      279.89      293.48      5.78 o
  -3  -2   7      110.12      105.04      3.43 o
  -2  -2   7        5.31        4.10      1.73 o
  -1  -2   7      120.83      122.37      2.25 o
   0  -2   7       54.32       52.67      1.79 o
   1  -2   7       38.31       42.78      2.15 o
   2  -2   7      151.07      144.54      3.00 o
   3  -2   7      159.46      158.29      4.19 o
   4  -2   7        8.18        4.31      5.46 o
 -10  -1   7       71.81       60.72      6.30 o
  -9  -1   7      160.24      164.69      5.13 o
  -8  -1   7       17.29       14.01      3.91 o
  -7  -1   7      100.73      100.22      3.22 o
  -6  -1   7       93.38       92.96      4.08 o
  -5  -1   7      169.92      172.30      3.51 o
  -4  -1   7      111.80      112.70      2.87 o
  -3  -1   7        0.94        2.21      3.37 o
  -2  -1   7       36.95       31.23      1.78 o
  -1  -1   7        4.35        2.47      1.49 o
   0  -1   7      214.31      216.21      4.23 o
   1  -1   7      145.18      144.44      3.25 o
   2  -1   7        0.86        3.00      2.38 o
   3  -1   7        0.09       -0.52      3.42 o
   4  -1   7       68.71       66.58      4.92 o
   5  -1   7      103.39      101.12      5.44 o
 -10   0   7        1.93        1.23      6.68 o
  -9   0   7        8.90        2.92      6.04 o
  -8   0   7       64.61       63.87      4.61 o
  -7   0   7      318.52      303.68      7.01 o
  -6   0   7        3.62        4.63      4.07 o
  -5   0   7        4.40        0.14      1.53 o
  -4   0   7        1.46        0.49      0.74 o
  -3   0   7      813.25      771.85     12.24 o
  -2   0   7      182.89      184.68      3.55 o
  -1   0   7     1445.14     1419.31      7.85 o
   0   0   7      796.89      860.17     16.85 o
   1   0   7        2.48        3.87      2.18 o
   2   0   7       22.94       19.26      2.45 o
   3   0   7      632.27      653.90      7.24 o
   4   0   7      752.60      774.80      8.20 o
   5   0   7       15.78       14.45      5.21 o
   6   0   7       17.00       20.52      5.73 o
 -10   1   7       84.82       74.21      6.15 o
  -9   1   7      182.22      172.48      5.61 o
  -8   1   7       17.80       17.30      4.91 o
  -7   1   7       99.00       97.75      4.37 o
  -6   1   7      101.24      101.02      4.25 o
  -4   1   7      109.73      109.54      2.80 o
  -3   1   7        4.28        6.71      1.81 o
  -2   1   7       50.73       48.73      3.12 o
  -1   1   7        5.13        6.51      2.47 o
   0   1   7      209.98      212.27      3.85 o
   1   1   7      140.65      140.50      6.89 o
   2   1   7        2.87       -0.03      0.87 o
   3   1   7        0.15        0.64      5.28 o
   4   1   7       61.28       61.02      3.40 o
   5   1   7      103.75      105.54      3.45 o
 -10   2   7       40.37       35.45      5.75 o
  -9   2   7      231.56      237.46      6.61 o
  -8   2   7      164.23      170.96      5.72 o
  -7   2   7       42.52       39.31      4.00 o
  -6   2   7        0.63       -1.41      4.24 o
  -5   2   7      374.79      396.96      8.06 o
  -4   2   7      297.10      297.21      7.68 o
  -3   2   7      119.76      117.50      2.63 o
  -2   2   7        3.08        3.10      1.95 o
  -1   2   7      123.12      119.44      4.26 o
   0   2   7       48.52       39.84      2.70 o
   1   2   7       34.12       36.15      4.47 o
   2   2   7      142.72      138.51      5.20 o
   4   2   7        7.19        8.38      4.68 o
   5   2   7        7.80        7.69      3.21 o
   6   2   7       13.14       11.03      3.91 o
 -10   3   7      111.13      114.72      5.38 o
  -9   3   7      245.58      246.67      6.63 o
  -8   3   7       24.61       22.89      3.95 o
  -7   3   7      150.09      142.44      5.36 o
  -6   3   7      130.77      140.30      5.43 o
  -5   3   7      233.93      241.23      6.50 o
  -4   3   7        1.47        1.56      3.35 o
  -3   3   7      243.20      239.11      3.94 o
  -2   3   7       51.16       56.23      3.01 o
  -1   3   7       44.87       47.20      4.25 o
   0   3   7       26.10       27.51      5.61 o
   2   3   7        8.79        6.25      4.56 o
   3   3   7       65.77       62.09      5.60 o
   4   3   7       12.12        9.21      4.05 o
   5   3   7      123.48      121.91      5.13 o
 -10   4   7        2.99        4.33      4.58 o
  -9   4   7       25.77       29.05      5.19 o
  -7   4   7       54.69       59.84      4.35 o
  -6   4   7        5.08        3.01      4.90 o
  -5   4   7       34.73       38.15      3.63 o
  -3   4   7       13.09        9.47      2.68 o
  -2   4   7       86.35       90.04      3.73 o
   0   4   7       42.04       47.20      3.43 o
   2   4   7       49.10       49.36      4.49 o
   3   4   7      114.88      110.01      5.39 o
   4   4   7       31.40       30.98      3.69 o
   5   4   7        9.63        6.57      3.63 o
  -9   5   7       36.88       36.79      4.20 o
  -8   5   7        1.18        0.23      4.20 o
  -7   5   7       86.89       80.50      3.89 o
  -4   5   7       12.94       10.78      4.93 o
   0   5   7        1.82        9.97     10.21 o
   2   5   7      145.26      163.02      6.13 o
   3   5   7      108.26      115.74      4.94 o
   4   5   7       18.86       20.88      3.89 o
  -8   6   7       24.34       19.13      4.60 o
  -7   6   7       91.70       86.57      4.22 o
  -6   6   7       23.11       18.93      4.52 o
  -5   6   7       71.43       66.33      5.04 o
  -4   6   7      139.33      132.15      4.82 o
  -3   6   7      194.36      193.94      5.57 o
   1   6   7       79.03       77.65      5.90 o
   2   6   7       11.55       11.65      5.78 o
   3   6   7      187.30      193.72     14.94 o
   4   6   7       17.76       18.72      4.18 o
  -7   7   7       16.02       19.41      5.43 o
  -6   7   7       25.41       21.50      5.79 o
   1   7   7       89.42       90.01      6.20 o
   2   7   7       41.42       42.97      7.07 o
   3   7   7        1.14       -0.68      3.59 o
   0   8   7       67.95       53.39      6.98 o
   1   8   7       14.11       20.22      8.29 o
  -5  -8   8        0.38        0.06      0.07 o
  -4  -8   8       32.14       39.48      3.94 o
  -3  -8   8       44.40       52.49      3.85 o
  -2  -8   8       37.51       46.25      5.58 o
  -1  -8   8        7.62        8.12      5.39 o
   0  -8   8       52.47       40.03      5.47 o
  -6  -7   8        0.17        0.96      4.10 o
  -5  -7   8       79.47       81.10      3.81 o
  -4  -7   8       77.84       79.30      3.75 o
  -3  -7   8       67.80       67.55      4.29 o
  -2  -7   8       49.21       37.98      3.16 o
  -1  -7   8      103.00      104.49      5.10 o
   0  -7   8       66.81       67.71      5.48 o
   1  -7   8       13.03       13.77      5.72 o
  -8  -6   8       81.16       80.75      6.23 o
  -7  -6   8       40.67       38.86      4.46 o
  -6  -6   8       96.34      108.00      7.38 o
  -5  -6   8       14.57       18.20      3.07 o
  -4  -6   8       62.61       67.60      3.10 o
  -3  -6   8       70.50       73.74      3.17 o
  -2  -6   8      114.12      111.83      3.31 o
  -1  -6   8        1.95        1.47      3.61 o
   0  -6   8       62.48       65.26      5.37 o
   1  -6   8       77.38       86.00      4.82 o
   2  -6   8       53.08       50.10      5.17 o
  -8  -5   8       90.69       83.87      5.31 o
  -7  -5   8       39.58       36.21      3.63 o
  -6  -5   8        6.44        2.46      3.24 o
  -5  -5   8       16.63       10.10      4.07 o
  -4  -5   8      221.81      244.58      4.92 o
  -3  -5   8      251.38      240.56      5.35 o
  -2  -5   8      138.20      145.19      3.09 o
  -1  -5   8       28.21       29.75      3.11 o
   0  -5   8       25.77       31.02      3.22 o
   1  -5   8       30.48       23.90      4.69 o
   2  -5   8       41.80       44.29      4.44 o
  -8  -4   8       21.67       19.91      4.95 o
  -7  -4   8       24.61       21.28      3.94 o
  -6  -4   8      153.93      159.40      4.08 o
  -5  -4   8       63.90       76.40      2.97 o
  -4  -4   8      170.29      169.63      2.83 o
  -3  -4   8       92.38       96.54      4.19 o
  -2  -4   8       57.78       56.55      3.03 o
  -1  -4   8       42.99       39.81      2.60 o
   0  -4   8       23.66       22.21      2.71 o
   1  -4   8       64.13       58.86      4.83 o
   2  -4   8      144.05      137.37      5.11 o
   3  -4   8       11.57       16.15      7.64 o
 -10  -3   8       68.76       65.11      5.69 o
  -8  -3   8      199.20      222.61      6.25 o
  -7  -3   8       14.85       14.37      4.77 o
  -6  -3   8       20.16       16.98      4.49 o
  -5  -3   8      163.05      170.76      3.91 o
  -4  -3   8      133.88      135.84      2.70 o
  -3  -3   8       61.66       56.92      2.33 o
  -2  -3   8      290.20      298.39      4.97 o
  -1  -3   8       66.31       66.78      2.31 o
   0  -3   8       75.66       74.76      2.54 o
   1  -3   8       52.56       46.41      3.04 o
   2  -3   8       59.58       56.26      4.99 o
   3  -3   8       65.39       56.46      4.77 o
  -9  -2   8       89.13       85.89      6.02 o
  -8  -2   8       11.24        7.91      5.96 o
  -7  -2   8       25.25       20.98      4.68 o
  -6  -2   8       21.74       21.50      3.29 o
  -5  -2   8       34.00       33.41      2.88 o
  -4  -2   8       23.87       23.80      2.60 o
  -3  -2   8       67.32       69.79      2.05 o
  -2  -2   8      160.34      158.77      2.89 o
  -1  -2   8       59.47       65.12      2.74 o
   0  -2   8       28.55       25.88      2.43 o
   1  -2   8      212.89      214.31      3.64 o
   2  -2   8      140.74      133.02      2.86 o
   3  -2   8      126.55      124.81      3.66 o
   4  -2   8       21.90       16.06      6.00 o
 -10  -1   8        1.92        3.39      6.14 o
  -9  -1   8       85.16       81.33      4.80 o
  -8  -1   8      114.43      120.23      3.99 o
  -7  -1   8        1.97        0.27      4.14 o
  -6  -1   8       59.51       56.23      3.00 o
  -5  -1   8       73.30       70.84      2.61 o
  -4  -1   8       85.39       78.52      3.74 o
  -3  -1   8      134.33      135.89      3.31 o
  -2  -1   8      510.38      530.49      4.40 o
  -1  -1   8      605.02      588.86      9.00 o
   0  -1   8      273.91      274.77      4.86 o
   1  -1   8       12.86       12.26      2.59 o
   2  -1   8      153.83      154.07      3.78 o
   3  -1   8      211.18      194.96      5.97 o
   4  -1   8       73.80       71.70      5.04 o
 -10   0   8      136.09      139.51      4.87 o
  -9   0   8       38.69       35.17      3.72 o
  -8   0   8       88.70       97.48      3.26 o
  -7   0   8       16.86       17.66      3.00 o
  -6   0   8        4.50        6.66      2.76 o
  -5   0   8       74.20       74.22      3.63 o
  -4   0   8      101.55      101.43      3.64 o
  -3   0   8      409.46      414.13      7.86 o
  -2   0   8      260.47      246.57      3.59 o
  -1   0   8       33.34       37.93      2.20 o
   0   0   8      426.92      455.30     13.50 o
   1   0   8      331.92      332.35      5.56 o
   2   0   8      301.18      298.46      4.15 o
   3   0   8       44.07       41.67      4.24 o
   4   0   8      249.10      262.69      6.55 o
   5   0   8        4.86        6.57      5.32 o
 -10   1   8        2.20        3.40      3.27 o
  -9   1   8       97.12       91.87      3.28 o
  -8   1   8      129.95      130.44      7.04 o
  -7   1   8        3.47        2.40      2.63 o
  -6   1   8       65.28       62.23      3.42 o
  -5   1   8       73.98       68.74      4.94 o
  -4   1   8       92.73       86.64      2.72 o
  -3   1   8      140.06      142.41      3.33 o
  -2   1   8      502.94      536.64      6.29 o
  -1   1   8      577.49      569.42      5.29 o
   0   1   8      268.66      266.18      8.93 o
   1   1   8       12.44       10.56      2.68 o
   2   1   8      145.64      144.59      3.25 o
   3   1   8      184.33      181.55      4.19 o
   4   1   8       74.05       70.76      6.53 o
   5   1   8        2.70        0.73    109.52 o
 -10   2   8      113.52      117.25      3.46 o
  -9   2   8       99.32       98.27      3.29 o
  -8   2   8       13.73       13.19      4.27 o
  -7   2   8       35.78       31.59      4.41 o
  -6   2   8       22.57       20.18      2.84 o
  -5   2   8       39.49       39.18      2.55 o
  -4   2   8       18.51       17.04      2.64 o
  -3   2   8       72.74       74.86      2.40 o
  -2   2   8      164.56      164.18      5.37 o
  -1   2   8       58.75       62.55      2.36 o
   0   2   8       29.80       29.11      2.86 o
   1   2   8      205.47      213.38      5.40 o
   2   2   8      134.87      129.66      5.12 o
   3   2   8      125.12      124.28      3.63 o
   4   2   8       19.70       16.14      3.48 o
   5   2   8       25.99       26.30      4.90 o
 -10   3   8       65.69       69.39      3.04 o
  -9   3   8      107.60      102.41      4.68 o
  -8   3   8      205.28      222.07      6.42 o
  -7   3   8       12.38        9.61      4.53 o
  -6   3   8       17.84       17.49      3.05 o
  -5   3   8      142.96      147.75      3.63 o
  -4   3   8      118.30      111.62      3.38 o
  -3   3   8       64.58       62.84      2.88 o
  -2   3   8      273.82      282.96      7.32 o
  -1   3   8       59.06       57.81      4.81 o
   0   3   8       63.03       61.17      3.61 o
   1   3   8       52.79       50.96      3.15 o
   2   3   8       49.16       48.34      3.18 o
   3   3   8       50.24       53.30      3.81 o
   4   3   8       12.28       12.60      2.67 o
  -9   4   8      181.14      182.88      3.58 o
  -8   4   8       22.29       21.32      4.25 o
  -7   4   8       26.81       22.89      4.39 o
  -6   4   8      141.04      146.09      4.08 o
  -5   4   8       62.94       68.37      2.96 o
  -1   4   8       43.31       48.02      5.26 o
   0   4   8       23.13       27.09      5.72 o
   1   4   8       51.66       46.86      3.28 o
   2   4   8      129.21      131.72      3.63 o
   3   4   8       11.53        8.31      3.46 o
   4   4   8        8.42        4.48      2.84 o
  -9   5   8       19.50       17.01      3.41 o
  -8   5   8      102.10       91.02      4.08 o
  -7   5   8       40.74       34.68      3.50 o
  -6   5   8        5.23        3.41      2.91 o
  -5   5   8       18.52       17.77      4.49 o
   1   5   8       30.45       26.33      3.58 o
   2   5   8       43.15       45.65      3.68 o
   3   5   8       16.57       17.84      3.89 o
  -8   6   8       86.05       77.27      4.92 o
  -7   6   8       46.69       46.29      4.38 o
  -5   6   8       12.84       11.27      4.95 o
  -4   6   8       72.57       75.87      5.42 o
   1   6   8       87.99      100.45      5.47 o
   2   6   8       52.43       57.46      5.79 o
   0   7   8       64.68       57.98      5.81 o
   1   7   8       12.13       21.85      7.90 o
  -5  -7   9       13.23       16.43      3.89 o
  -4  -7   9       70.14       68.68      3.77 o
  -3  -7   9      151.78      164.20      6.33 o
  -2  -7   9       58.81       57.94      3.91 o
  -1  -7   9        6.86        2.88      3.81 o
  -7  -6   9       11.03        4.93      6.60 o
  -6  -6   9       37.74       41.77      3.72 o
  -5  -6   9       48.95       55.82      3.24 o
  -4  -6   9        7.39        5.34      3.27 o
  -3  -6   9       35.90       32.35      2.94 o
  -2  -6   9       36.30       32.18      3.47 o
  -1  -6   9       41.31       39.20      4.67 o
   0  -6   9       25.79       24.76      4.94 o
   1  -6   9       11.20       13.85      5.64 o
  -8  -5   9       17.64       20.75      6.31 o
  -7  -5   9       32.86       38.86      5.14 o
  -6  -5   9       35.40       40.23      5.03 o
  -5  -5   9        2.93        2.53      3.73 o
  -4  -5   9       23.52       20.73      3.09 o
  -3  -5   9        8.14        9.89      2.56 o
  -2  -5   9       54.93       47.50      3.24 o
  -1  -5   9       23.09       19.22      3.73 o
   0  -5   9        9.60        9.20      4.75 o
   1  -5   9       16.75       13.19      4.49 o
   2  -5   9       40.93       37.06      4.81 o
  -9  -4   9       15.33       11.92      4.52 o
  -7  -4   9        5.95        7.10      4.97 o
  -6  -4   9       66.36       59.24      3.64 o
  -5  -4   9      150.83      132.75      5.12 o
  -4  -4   9       42.93       44.71      3.13 o
  -3  -4   9       17.89       15.96      4.02 o
  -2  -4   9       44.83       48.07      3.19 o
  -1  -4   9       14.13       15.06      2.61 o
   0  -4   9        6.32        5.66      4.68 o
   1  -4   9        3.83        4.06      4.15 o
   2  -4   9       37.53       41.21      5.16 o
  -9  -3   9       79.96       81.68      4.35 o
  -8  -3   9       90.59       87.73      3.36 o
  -7  -3   9      104.05       96.32      3.43 o
  -6  -3   9      104.67       97.65      3.17 o
  -5  -3   9       68.08       68.37      2.77 o
  -4  -3   9      585.39      597.12     15.17 o
  -3  -3   9      304.73      311.96      5.20 o
  -2  -3   9      107.39      109.15      3.54 o
  -1  -3   9       36.68       30.04      2.82 o
   0  -3   9       59.33       50.23      3.15 o
   1  -3   9      102.15       93.79      4.71 o
   2  -3   9       10.50       11.76      5.94 o
  -9  -2   9       36.62       43.59      5.85 o
  -8  -2   9       57.85       57.19      4.89 o
  -7  -2   9       14.46       15.11      4.42 o
  -6  -2   9       58.94       52.86      3.13 o
  -5  -2   9       86.51       82.37      3.07 o
  -4  -2   9      497.11      515.73      6.64 o
  -3  -2   9      192.54      188.82      4.21 o
  -2  -2   9       11.96        9.19      4.23 o
  -1  -2   9      193.11      194.85      4.30 o
   0  -2   9      113.86      103.00      3.19 o
   1  -2   9      106.48      101.90      2.96 o
   2  -2   9        7.27        6.08      3.53 o
  -9  -1   9       20.39       15.86      4.30 o
  -8  -1   9      169.11      150.47      5.11 o
  -7  -1   9      398.72      393.42      8.37 o
  -6  -1   9       44.18       40.65      3.15 o
  -5  -1   9       21.71       23.41      2.89 o
  -4  -1   9      117.62      113.01      3.19 o
  -3  -1   9     1189.72     1221.90     12.55 o
  -2  -1   9      325.51      314.73      5.62 o
  -1  -1   9       49.21       52.10      2.39 o
   0  -1   9       96.17       95.46      2.66 o
   1  -1   9       84.92       87.29      2.77 o
   2  -1   9        2.96       -0.27      4.83 o
   3  -1   9       99.23       90.36      4.57 o
 -10   0   9        0.34        0.55      5.09 o
  -9   0   9       42.45       42.77      3.69 o
  -8   0   9       17.47       20.28      3.50 o
  -7   0   9       37.36       27.80      3.10 o
  -6   0   9      102.05      100.15      3.16 o
  -5   0   9       88.57       97.59      4.41 o
  -4   0   9      247.84      259.22      6.76 o
  -3   0   9      174.19      160.89      3.77 o
  -2   0   9       51.60       53.02      2.20 o
  -1   0   9       68.81       61.02      2.74 o
   0   0   9       54.10       55.51      2.39 o
   1   0   9       67.94       65.44      2.91 o
   2   0   9        0.88        1.64      3.97 o
   3   0   9        9.15        6.21      3.61 o
   4   0   9        5.87        5.25      4.49 o
 -10   1   9       28.35       29.50      4.68 o
  -9   1   9       18.86       18.31      3.55 o
  -8   1   9      166.73      156.78      3.72 o
  -7   1   9      389.93      380.20      7.96 o
  -6   1   9       35.51       31.87      2.86 o
  -5   1   9       21.38       19.58      3.03 o
  -4   1   9      121.89      117.58      4.69 o
  -3   1   9     1174.72     1234.01     13.83 o
  -2   1   9      323.39      317.02      8.97 o
  -1   1   9       47.09       54.30      2.76 o
   0   1   9      102.62      103.06      2.82 o
   1   1   9       79.95       83.11      2.94 o
   2   1   9        4.06        2.30      3.92 o
   3   1   9       93.59       89.03      4.53 o
   4   1   9       44.79       54.14      4.45 o
 -10   2   9       32.19       25.29      4.28 o
  -9   2   9       40.56       41.90      3.65 o
  -8   2   9       48.89       46.63      3.25 o
  -7   2   9       13.14       11.69      3.10 o
  -6   2   9       64.94       62.58      2.80 o
  -5   2   9       79.49       72.20      2.87 o
  -4   2   9      464.49      501.05      6.51 o
  -3   2   9      193.43      192.34      5.33 o
  -2   2   9        6.96        6.49      2.59 o
  -1   2   9      182.34      181.20      3.93 o
   0   2   9      104.71      100.90      2.79 o
   1   2   9      112.97      113.05      4.76 o
   2   2   9       12.53       11.18      3.91 o
   3   2   9      126.19      133.86      3.83 o
   4   2   9       19.87       13.94      4.35 o
  -9   3   9       86.19       81.52      2.96 o
  -8   3   9       82.26       73.97      2.98 o
  -7   3   9       92.95       88.16      2.88 o
  -6   3   9       98.08       94.89      3.12 o
  -5   3   9       70.28       71.33      3.14 o
  -4   3   9      557.97      579.59     16.15 o
  -3   3   9      277.71      290.44      6.23 o
  -2   3   9       97.82      107.74      5.79 o
  -1   3   9       38.61       37.84      4.13 o
   0   3   9       49.09       41.02      2.83 o
   1   3   9       88.97       84.77      3.53 o
   2   3   9        7.74        5.82      3.67 o
   3   3   9        7.10        6.08      3.94 o
  -9   4   9       13.17       12.82      3.50 o
  -8   4   9       69.99       64.07      3.40 o
  -7   4   9        5.85        4.26      3.22 o
  -6   4   9       63.96       60.59      3.40 o
  -5   4   9      131.08      126.84      3.59 o
  -4   4   9       51.94       49.44      4.44 o
  -1   4   9       22.60       23.72      3.91 o
   0   4   9        8.67        6.04      3.83 o
   1   4   9        4.26        5.21      3.53 o
   2   4   9       47.12       48.45      4.00 o
   3   4   9       43.91       56.52      4.95 o
  -8   5   9       16.39       16.36      4.27 o
  -7   5   9       36.10       41.84      3.66 o
  -6   5   9       29.99       31.66      3.96 o
  -5   5   9        2.92        1.73      4.64 o
  -2   5   9       47.99       40.88      5.62 o
   0   5   9       15.38       10.54      4.43 o
   1   5   9       22.00       22.78      5.41 o
   2   5   9       39.35       32.51      5.78 o
  -7   6   9       12.36       12.62      6.42 o
  -6   6   9       38.34       44.85      5.29 o
   0   6   9       25.84       28.68      6.14 o
   1   6   9       11.64        8.40      5.88 o
  -1   7   9        7.63        6.90      6.80 o
  -5  -6  10        7.65        8.88      4.91 o
  -4  -6  10      113.47      121.81      3.66 o
  -3  -6  10       35.95       35.54      3.32 o
  -2  -6  10       16.60       11.12      3.82 o
  -7  -5  10        4.13       -1.76      4.68 o
  -6  -5  10       64.27       70.77      7.31 o
  -5  -5  10      168.35      176.91     10.10 o
  -4  -5  10       35.86       26.84      3.67 o
  -3  -5  10       25.26       26.24      2.95 o
  -2  -5  10       69.54       68.33      3.71 o
  -1  -5  10       43.21       41.89      4.89 o
   0  -5  10       13.55       10.68      5.08 o
  -8  -4  10       16.73       20.23      5.07 o
  -7  -4  10       35.65       40.43      4.57 o
  -6  -4  10       15.33       16.55      3.88 o
  -5  -4  10        5.99        9.48      4.73 o
  -4  -4  10       46.07       49.78      2.83 o
  -3  -4  10        5.46        4.26      2.30 o
  -2  -4  10        5.11        4.64      2.91 o
  -1  -4  10       20.91       22.23      4.23 o
   0  -4  10       15.34       15.14      4.49 o
   1  -4  10       28.99       31.87      5.26 o
  -9  -3  10       22.90       21.42      5.10 o
  -8  -3  10       62.34       55.46      3.37 o
  -7  -3  10       19.58       13.13      3.41 o
  -6  -3  10       92.26       89.93      3.36 o
  -5  -3  10        7.06        6.39      2.53 o
  -4  -3  10        5.70        4.53      3.71 o
  -3  -3  10       16.73       17.74      3.68 o
  -2  -3  10      142.65      148.75      3.71 o
  -1  -3  10       45.76       45.34      3.33 o
   0  -3  10        2.32        3.33      3.18 o
   1  -3  10       60.80       62.65      5.15 o
  -9  -2  10       17.86       15.62      5.19 o
  -8  -2  10      146.14      150.96      5.71 o
  -7  -2  10      107.29      105.54      4.39 o
  -6  -2  10       93.25       88.22      2.73 o
  -5  -2  10       18.66       16.57      2.91 o
  -4  -2  10      122.95      129.00      2.89 o
  -3  -2  10       21.38       23.32      3.79 o
  -2  -2  10       27.90       24.25      3.15 o
  -1  -2  10       46.61       43.79      3.49 o
   0  -2  10       81.49       85.13      7.27 o
   1  -2  10       13.05       14.00      6.05 o
  -9  -1  10      117.18      109.09      5.53 o
  -8  -1  10      184.14      181.28      5.24 o
  -7  -1  10       51.94       48.73      4.27 o
  -6  -1  10       35.19       30.74      3.04 o
  -5  -1  10      163.17      160.49      3.98 o
  -4  -1  10      254.58      257.32      4.51 o
  -3  -1  10       63.19       63.12      2.91 o
  -2  -1  10      104.59      108.66      4.49 o
  -1  -1  10       86.13       85.76      3.27 o
   0  -1  10       35.17       33.71      3.68 o
   1  -1  10       19.15       15.64      3.36 o
  -9   0  10        4.16        1.87      5.19 o
  -8   0  10       34.31       32.24      3.61 o
  -7   0  10      165.93      177.10      3.79 o
  -6   0  10       34.25       34.07      3.14 o
  -5   0  10        0.93        0.19      2.92 o
  -4   0  10       43.03       38.62      3.05 o
  -3   0  10        3.52        3.50      3.23 o
  -2   0  10       36.10       33.63      4.18 o
  -1   0  10       10.72       11.08      2.76 o
   0   0  10       37.89       38.32      3.13 o
   1   0  10       13.61       10.02      3.30 o
   2   0  10        4.24        0.94      4.07 o
  -9   1  10      113.10      104.84      4.96 o
  -8   1  10      177.29      172.75      3.61 o
  -7   1  10       53.71       51.57      2.91 o
  -6   1  10       31.35       44.71      5.08 o
  -5   1  10      152.15      148.87      5.23 o
  -4   1  10      245.73      250.06      4.73 o
  -3   1  10       66.47       64.87      3.21 o
  -2   1  10      115.75      134.47      5.02 o
  -1   1  10       89.62       94.25      3.00 o
   0   1  10       31.59       31.33      3.36 o
   1   1  10       20.77       16.99      3.50 o
   2   1  10       64.95       61.21      4.72 o
  -9   2  10       18.21       17.74      3.40 o
  -8   2  10      144.83      150.31      3.35 o
  -7   2  10       99.42       99.50      3.11 o
  -6   2  10       82.82       81.84      3.02 o
  -5   2  10       19.98       18.73      4.62 o
  -4   2  10      110.96      115.25      4.80 o
  -3   2  10       22.75       24.99      3.53 o
  -2   2  10       31.23       33.91      3.94 o
  -1   2  10       45.97       47.33      3.18 o
   0   2  10       77.81       75.66      3.06 o
   1   2  10       10.67       13.12      4.36 o
   2   2  10       46.86       46.44      4.41 o
  -8   3  10       54.96       54.43      3.36 o
  -7   3  10       20.93       18.38      3.34 o
  -6   3  10       98.76      100.05      4.10 o
  -5   3  10       10.10       10.05      5.44 o
  -4   3  10        7.73        8.02      5.77 o
  -3   3  10       19.86       16.61      4.50 o
  -1   3  10       44.30       50.83      3.83 o
   0   3  10        2.23        2.35      5.90 o
   1   3  10       60.96       66.89      3.98 o
   2   3  10      103.92      115.36      5.01 o
  -8   4  10       18.74       20.46      4.92 o
  -7   4  10       32.57       38.30      3.51 o
  -6   4  10       17.93       22.15      3.81 o
  -3   4  10       10.75       12.43      6.70 o
  -2   4  10        4.55        7.70      5.59 o
  -1   4  10       25.27       24.22      5.03 o
   0   4  10       22.27       23.12      4.66 o
   1   4  10       29.93       33.24      6.13 o
  -3   5  10       24.60       17.83      5.53 o
  -1   5  10       48.08       47.40      5.25 o
   0   5  10       11.67       10.91      6.03 o
  -1   6  10       20.11       23.30      6.39 o
  -4  -5  11       49.02       52.73      4.99 o
  -3  -5  11       49.39       53.30      4.97 o
  -6  -4  11       87.49       83.26      4.83 o
  -5  -4  11       62.30       73.63      3.71 o
  -4  -4  11        6.55        9.93      3.37 o
  -3  -4  11       13.54       13.19      3.88 o
  -2  -4  11       40.05       41.36      4.92 o
  -1  -4  11       69.35       63.89      4.56 o
  -7  -3  11       42.43       45.00      5.42 o
  -6  -3  11       14.26       15.71      4.96 o
  -5  -3  11        7.49       -1.27      2.19 o
  -4  -3  11        1.00        0.80      2.55 o
  -3  -3  11       74.38       71.72      4.40 o
  -2  -3  11       27.09       23.53      3.03 o
  -1  -3  11       19.80       20.54      3.77 o
  -8  -2  11        2.69        6.11      3.79 o
  -7  -2  11       16.57       11.31      3.35 o
  -6  -2  11       71.38       77.21      3.55 o
  -5  -2  11        9.64       10.04      3.18 o
  -4  -2  11       46.47       42.73      4.74 o
  -3  -2  11       20.13       19.34      3.05 o
  -2  -2  11       89.27       88.80      3.33 o
  -1  -2  11       10.05       10.74      3.81 o
  -8  -1  11       46.98       50.07      3.38 o
  -7  -1  11       44.14       43.59      2.89 o
  -6  -1  11       23.52       18.91      2.71 o
  -5  -1  11       36.93       45.11      3.10 o
  -4  -1  11      186.52      192.43      4.00 o
  -3  -1  11       46.70       44.70      3.11 o
  -2  -1  11        3.87        3.48      3.59 o
  -1  -1  11       41.09       43.53      3.59 o
   0  -1  11      100.98      110.31      5.58 o
  -8   0  11       16.22       15.74      5.15 o
  -7   0  11        1.95        0.67      1.76 o
  -6   0  11       17.91       14.43      3.29 o
  -5   0  11      351.43      359.09     11.22 o
  -4   0  11       77.26       77.72      2.96 o
  -3   0  11       25.07       21.83      5.04 o
  -2   0  11        1.60        3.81      3.31 o
  -1   0  11       36.34       35.66      4.23 o
   0   0  11        4.75        9.82      8.79 o
  -8   1  11       43.47       44.53      4.76 o
  -7   1  11       43.01       41.78      3.52 o
  -6   1  11       22.90       20.79      3.13 o
  -5   1  11       34.27       37.28      3.42 o
  -4   1  11      168.61      176.65      5.41 o
  -3   1  11       49.15       42.50      4.48 o
  -2   1  11        4.37        7.28      9.38 o
  -1   1  11       42.67       53.65      5.57 o
   0   1  11       94.22       91.64      6.23 o
  -8   2  11        1.59        2.01      3.13 o
  -7   2  11       19.25       16.13      3.50 o
  -6   2  11       65.29       69.63      3.45 o
  -5   2  11        5.26        6.12      3.47 o
  -4   2  11       48.46       44.60      3.40 o
  -3   2  11       21.04       18.80      5.11 o
  -1   2  11       14.53       14.90      5.90 o
  -7   3  11       35.96       35.20      5.51 o
  -6   3  11       12.25       10.53      5.84 o
  -5   3  11        6.08        4.93      4.08 o
  -4   3  11        0.42        0.24      4.17 o
  -3   3  11       75.17       71.00      5.08 o
  -2   3  11       27.59       27.17      4.14 o
  -1   3  11       19.86       20.44      6.90 o
  -5   4  11       64.87       75.82      4.62 o
  -4   4  11        5.89        9.14      4.29 o
  -3   4  11       13.64       20.15      6.62 o
  -2   4  11       36.90       31.19      6.64 o
  -5  -2  12       47.08       43.57      3.97 o
  -4  -2  12        5.19        5.10      3.71 o
  -3  -2  12        4.23        5.02      4.32 o
  -5  -1  12        1.30        0.61      4.96 o
  -4  -1  12       12.01        8.14      3.10 o
  -3  -1  12       33.78       37.30      3.88 o
  -2  -1  12       58.43       59.10      4.56 o
  -6   0  12        8.41        9.21      3.59 o
  -5   0  12       82.61       76.01      4.74 o
  -4   0  12      149.48      164.81      9.40 o
  -3   0  12        5.62        5.43      5.09 o
  -2   0  12       17.66       17.99      5.22 o
  -6   1  12        4.73        6.15      3.41 o
  -5   1  12        0.82       -1.84      4.59 o
  -4   1  12       11.62        1.67      4.84 o
  -3   1  12       35.44       40.40      5.26 o
  -2   1  12       59.80       66.45      5.10 o
  -6   2  12       20.44       16.08      4.06 o
  -5   2  12       47.76       48.44      4.87 o
  -4   2  12        8.77       10.42      4.77 o
  -3   2  12        3.22        6.47      5.16 o
 
